# Supplementary material for: Understanding the preference of online health information seeking among college students using the best-worst scaling method
Source: Front Public Health. 2025 Nov 5;13:1670106. doi: 10.3389/fpubh.2025.1670106 (PMC12626865; doi:10.3389/fpubh.2025.1670106)
Supplement: Supplementary file 2 [file Data_Sheet_1.xlsx]

## Sheet: original data
b1	w1	b2	w2	b3	w3	b4	w4	b5	w5	b6	w6	b7	w7	b8	w8	b9	w9	b10	w10	b11	w11	gender	age	education	frequency of online health information seeking	17、Baidu	17、Good Doctor/Dingxiang Doctor/We doctor	17、Social media(Wechat Redbook Tiktok)	17、WeChat Official Accounts related to health (e.g., Medication Assistant, etc.)	17、Physician's personal WeChat official account	17、Hospital official App	18、Health-related lifestyles/behaviors	18、Mental health conditions (e.g., insomnia, anxiety, etc.)	18、Disease diagnosis & treatment&prevention	18、Medication-related: e.g., checking for adverse drug reactions	18、Medical service information(e.g. vaccination site lookup)	18、others	19、Medical knowledge inquiry/general interest	19、Health behavior change (e.g., weight loss/fitness)	19、Body signals/changes	19、Medical institution or doctor selection	19、Preparing for a medical visit	19、Understanding doctors' diagnosis	19、Understanding doctors' medication, treatment plan etc.	19、Understanding yourself during medical visits(方便看医生过程中随时了解自身情况)	19、Having concerns about medical information	19、other
5	2	1	3	1	2	1	3	2	1	1	3	1	2	3	5	2	5	1	4	1	5	2	1	2	3	0	1	0	0	0	0	0	1	0	0	0	0	0	0	0	0	0	1	0	0	0	0
4	5	3	2	1	3	1	5	3	5	5	4	1	5	1	4	1	4	1	3	1	4	2	20	1	4	1	0	1	0	0	0	1	1	1	0	0	0	0	1	1	0	0	0	0	0	0	0
4	1	1	2	1	2	1	2	2	4	2	3	1	5	3	1	3	5	2	3	1	2	2	22	1	3	1	0	1	0	0	0	0	1	1	0	0	0	0	0	1	0	0	0	0	0	0	0
4	3	4	3	3	5	4	2	2	5	5	3	4	5	3	5	1	5	1	4	4	3	2	20	1	2	0	0	0	0	0	1	1	0	0	1	1	0	0	0	0	0	1	0	1	1	0	0
3	2	5	3	1	5	1	5	3	5	4	3	2	1	4	2	2	5	5	2	1	5	2	21	1	1	1	1	1	1	1	1	1	1	0	0	0	0	1	1	1	0	0	0	0	0	0	0
4	2	5	1	4	5	2	5	3	5	5	3	3	4	3	5	1	5	5	4	4	5	1	21	1	1	1	1	0	0	0	1	0	0	1	1	0	0	0	0	0	0	0	0	0	1	0	0
4	1	5	2	3	2	4	5	1	2	5	1	4	3	4	5	2	5	4	2	4	3	2	21	1	2	1	0	1	1	0	0	1	0	1	0	0	0	0	1	0	1	0	1	0	0	0	0
1	2	1	3	1	5	2	3	2	5	3	4	1	2	1	5	2	5	1	4	2	5	2	20	1	1	1	0	1	0	0	0	1	0	1	0	0	0	0	0	1	0	1	0	0	0	0	0
1	5	1	2	1	2	2	5	2	5	2	5	1	2	3	5	1	5	1	2	1	5	2	21	1	3	1	1	0	0	0	0	0	1	0	1	0	0	1	1	1	0	0	0	0	0	0	0
2	5	1	2	1	5	1	2	2	5	1	3	1	5	2	5	1	5	1	3	1	2	2	23	1	2	1	0	1	0	0	0	1	1	1	0	0	0	0	1	1	0	0	0	0	0	0	0
5	1	1	2	1	2	5	2	2	1	2	3	1	2	2	1	2	5	1	3	1	2	2	20	1	2	1	0	0	0	0	0	0	1	0	0	0	0	0	0	1	0	0	0	0	0	0	0
5	1	5	4	4	5	3	2	2	5	5	3	1	4	3	1	1	5	1	4	1	2	1	21	1	2	0	1	0	0	0	1	1	1	0	1	0	0	0	0	1	0	0	0	0	1	0	0
2	1	1	3	4	5	1	2	4	5	1	3	4	3	4	5	1	5	1	4	3	2	2	20	1	3	1	0	0	1	0	0	0	0	1	1	0	0	0	0	1	0	1	0	0	0	0	0
1	2	3	4	1	3	1	4	4	2	2	4	1	4	1	4	3	5	1	4	1	3	2	22	1	1	1	0	0	1	0	0	1	1	0	0	0	0	1	1	1	0	1	0	0	1	1	0
2	1	1	2	1	5	1	2	2	5	2	3	1	4	3	5	1	5	1	3	1	2	2	20	1	2	1	0	1	1	0	0	1	1	1	0	0	0	1	1	1	0	0	0	0	0	0	0
1	3	4	3	3	2	2	1	5	2	3	4	4	3	1	2	5	3	3	5	2	3	2	21	1	3	1	1	0	0	0	0	1	0	0	0	0	0	1	1	1	0	0	0	0	0	0	0
1	2	1	4	1	3	2	4	3	2	1	4	1	4	1	4	1	4	1	5	1	5	2	21	1	1	0	1	0	1	0	0	1	1	0	0	0	0	1	1	1	0	0	0	0	0	0	0
3	2	1	5	1	4	1	2	2	5	4	5	3	2	3	5	2	5	1	2	1	5	2	20	1	1	1	0	1	0	0	0	0	0	1	1	0	0	0	0	1	0	1	0	1	0	0	0
1	5	1	2	1	2	2	4	2	4	1	5	1	4	1	4	2	4	1	3	1	3	1	22	1	1	1	1	1	0	0	1	1	1	1	1	1	1	1	1	1	0	0	1	1	0	0	1
2	5	1	2	1	5	5	2	4	5	4	3	1	4	2	5	1	4	1	3	1	5	2	20	1	1	1	1	0	0	0	0	1	0	1	1	0	0	0	1	1	0	0	0	0	0	0	0
5	3	2	4	5	1	5	1	5	2	3	4	5	4	5	4	5	1	3	1	5	1	2	22	1	2	1	0	0	1	1	0	1	1	1	1	0	0	1	1	1	0	0	0	0	0	0	0
1	5	5	2	5	1	2	5	3	2	1	2	4	1	1	2	3	2	1	5	5	1	2	20	1	4	1	0	1	0	0	0	0	0	1	1	0	0	1	0	0	1	0	0	0	0	0	0
5	3	2	3	1	2	3	1	2	5	4	2	3	2	3	2	4	3	3	4	4	3	1	23	1	2	1	0	1	1	0	0	1	1	0	0	0	0	1	0	0	0	1	0	0	1	0	0
3	4	1	4	1	2	1	5	2	5	1	4	3	4	2	5	2	5	5	2	1	5	2	20	1	1	1	0	1	0	0	0	1	0	0	0	0	1	1	0	1	0	1	0	0	0	0	0
1	2	1	3	1	3	1	4	2	1	2	5	3	4	1	4	1	4	5	3	2	4	2	20	1	2	1	1	0	0	0	0	0	0	1	1	0	0	1	0	1	0	0	0	0	1	0	0
4	2	5	3	1	2	1	5	2	5	2	5	1	2	1	5	2	5	1	2	1	5	2	21	1	2	1	0	1	0	0	0	0	0	1	1	0	0	1	0	1	0	0	0	0	0	0	0
1	3	4	3	1	2	2	3	2	5	3	1	4	2	1	5	1	5	1	4	2	5	2	21	1	2	1	0	0	0	0	0	0	0	1	0	0	0	0	0	1	0	0	0	0	0	0	0
4	3	5	2	4	5	5	2	3	4	2	5	4	3	1	2	2	3	3	4	4	3	1	21	1	1	1	0	1	0	0	0	1	1	0	0	0	1	1	1	1	0	1	0	0	0	0	0
5	2	1	3	1	5	1	2	2	5	4	3	3	2	3	5	2	5	5	2	1	5	2	22	1	2	1	0	1	0	0	0	1	1	0	0	0	0	1	1	1	0	0	0	0	0	0	0
2	4	3	5	4	3	2	3	2	5	4	1	4	2	3	4	2	1	5	2	4	2	1	20	1	2	1	0	1	0	0	0	1	1	1	1	0	0	1	0	1	0	0	0	0	0	0	0
3	2	1	3	5	2	1	2	5	2	2	3	1	3	5	2	2	3	1	2	1	3	2	21	1	1	1	0	0	0	0	0	0	0	0	0	0	1	0	0	1	0	0	0	0	0	0	0
4	3	5	3	1	2	1	3	2	4	1	5	3	5	3	2	1	4	5	3	1	4	1	20	1	2	1	0	1	0	0	0	1	0	1	1	0	0	1	1	1	0	0	0	0	0	0	0
3	5	1	4	1	3	1	5	3	5	2	3	1	5	2	1	1	5	1	2	1	5	2	21	1	3	1	1	1	0	0	0	1	1	1	0	0	0	1	1	1	0	1	0	0	0	0	0
2	3	5	1	5	3	2	3	5	1	3	4	1	5	5	3	3	1	2	5	3	4	2	21	1	2	1	0	1	0	0	0	0	1	1	1	0	0	1	0	1	0	0	0	1	0	0	0
3	5	3	5	3	5	3	2	1	2	1	4	1	3	1	5	1	5	4	5	2	5	2	19	1	1	1	0	1	0	0	0	1	1	1	1	1	0	1	1	1	0	0	1	0	0	0	0
4	5	5	2	4	5	2	3	3	1	5	1	1	5	1	5	4	5	4	5	2	5	2	21	1	2	0	1	1	0	1	1	1	1	1	1	0	0	1	1	1	0	1	0	0	0	0	0
5	1	1	2	1	3	5	4	4	5	1	3	5	4	2	4	1	3	1	2	1	5	2	18	1	1	1	0	1	1	0	0	1	1	1	1	0	0	0	1	1	0	1	1	1	0	0	0
3	2	1	4	1	5	1	4	4	5	2	4	1	4	2	5	2	5	5	3	1	5	1	18	1	4	1	0	1	0	0	0	0	0	0	0	0	1	0	0	1	0	0	0	0	0	0	0
4	3	5	3	4	5	1	2	3	5	5	3	1	2	3	5	1	5	1	4	1	5	2	18	1	2	1	1	0	0	0	0	1	1	1	0	1	0	0	1	1	0	1	0	0	0	0	0
1	2	2	5	1	5	2	5	2	5	4	5	3	2	3	5	4	5	5	2	2	5	2	20	1	1	1	0	0	0	0	0	0	0	0	0	0	1	0	0	1	0	0	0	0	0	0	0
5	1	4	5	3	4	4	3	5	1	3	5	1	4	5	3	5	3	3	5	2	3	2	20	1	3	1	0	1	0	0	0	0	1	0	1	0	0	1	1	1	0	0	0	0	0	0	0
1	4	5	3	3	2	5	3	5	1	1	3	3	1	2	1	3	2	4	2	1	5	1	20	1	2	1	1	0	0	0	0	1	0	0	0	0	0	0	1	0	0	0	0	0	0	0	0
4	1	5	2	1	3	2	5	5	1	5	3	2	3	3	4	3	5	5	3	2	1	2	21	1	2	1	1	1	1	1	0	1	1	1	0	0	0	1	1	1	1	1	1	1	0	0	0
1	5	2	3	3	5	3	1	2	4	2	3	3	1	4	1	4	3	1	3	4	2	2	26	2	3	1	0	0	0	0	0	0	0	0	0	1	0	0	0	0	0	0	0	1	0	0	0
4	3	5	3	4	5	4	2	3	4	5	3	3	1	3	4	4	3	2	4	3	5	2	20	1	4	0	1	0	1	0	0	1	1	1	1	0	0	0	1	1	1	1	0	0	0	0	0
4	1	2	4	4	5	3	2	1	3	2	3	4	3	2	5	4	2	3	5	5	2	1	22	1	5	1	0	0	0	0	0	0	0	0	0	0	1	0	0	0	0	0	0	0	0	0	1
1	5	1	3	1	5	2	5	2	5	1	5	1	5	2	5	1	5	3	5	2	5	2	22	1	2	1	1	1	0	0	0	1	1	0	0	1	0	0	0	1	0	0	0	0	0	0	0
2	1	1	2	4	5	1	2	3	5	2	3	1	4	3	1	1	4	1	3	3	4	1	20	1	1	1	0	0	0	0	0	1	0	0	0	0	0	1	0	0	0	0	0	0	0	0	0
1	4	2	5	5	4	2	1	1	3	3	5	1	2	1	2	5	3	1	2	1	2	2	20	1	1	0	0	1	0	0	0	1	1	1	0	0	0	1	1	0	0	0	0	0	0	0	0
4	1	4	1	1	2	1	3	2	5	2	3	2	5	4	1	1	3	2	4	3	1	2	21	1	1	0	0	0	1	0	0	1	1	0	0	0	0	1	1	1	0	0	0	0	0	0	0
4	2	5	4	4	2	4	5	3	4	5	3	4	5	3	4	2	5	5	1	1	4	1	21	1	1	1	0	0	0	0	0	0	0	1	0	0	0	1	1	1	0	0	0	0	0	0	0
3	2	1	3	3	2	2	4	4	5	4	5	1	2	1	5	1	5	1	2	2	3	2	20	1	1	1	1	1	0	0	0	1	0	1	0	0	0	1	0	1	1	0	1	0	0	0	0
5	2	2	4	1	3	1	2	5	2	4	1	4	5	5	4	5	1	4	1	5	3	2	21	1	1	1	0	0	0	0	0	1	1	1	0	0	0	1	1	1	0	0	0	0	0	0	0
3	2	1	2	1	4	1	2	1	4	3	5	1	5	4	3	3	5	4	2	1	2	2	21	1	1	1	0	1	0	0	0	1	0	1	1	0	0	1	1	1	0	1	0	1	0	0	0
5	3	1	2	4	5	4	2	2	1	1	3	1	2	2	5	2	5	1	3	1	5	1	20	1	1	1	1	1	1	1	1	1	1	1	1	1	0	1	1	1	1	1	1	1	1	1	0
3	2	1	2	1	5	1	3	2	1	1	4	1	5	3	1	1	4	1	3	1	2	2	20	1	2	0	0	0	0	0	1	0	0	1	0	0	0	1	0	0	1	1	0	0	0	0	0
1	2	1	4	1	5	1	4	3	1	5	4	2	4	2	4	1	4	1	4	3	1	2	21	1	1	1	0	1	0	0	0	1	1	0	0	0	0	0	1	1	0	0	0	0	0	0	0
5	4	1	5	1	4	5	4	2	3	4	5	3	4	3	4	4	5	5	2	1	5	1	22	1	1	1	1	0	0	0	0	0	0	1	1	1	0	1	0	1	0	0	0	1	1	0	0
4	1	1	4	1	5	1	4	3	2	2	3	1	3	2	5	2	5	1	5	1	2	2	20	1	1	0	1	1	1	0	0	1	1	1	1	1	0	1	1	1	0	0	0	0	0	0	0
1	5	5	2	4	5	2	3	3	5	3	4	1	4	1	5	1	5	1	5	1	5	1	21	1	2	1	0	1	1	0	0	1	1	1	0	1	0	1	1	1	0	1	1	0	0	0	0
4	1	5	2	4	5	1	2	3	5	5	3	1	3	2	5	2	5	1	5	1	5	1	21	1	1	0	0	1	1	0	1	1	0	1	1	0	0	1	1	1	0	1	0	0	1	0	0
5	1	2	3	5	3	3	5	1	3	2	4	1	3	5	3	4	3	3	5	4	3	2	20	1	1	1	1	1	0	0	0	1	1	1	0	1	0	1	1	0	1	1	0	0	0	0	0
2	3	5	1	1	5	1	2	4	2	2	4	1	5	2	5	4	5	2	5	1	4	1	23	1	3	0	0	1	0	0	0	1	0	0	0	0	0	1	1	0	0	0	0	0	0	0	0
4	1	1	3	1	2	5	2	1	5	1	2	3	2	4	1	2	5	1	2	4	3	1	21	1	2	1	0	0	0	0	0	1	1	1	1	1	0	1	1	1	1	1	1	1	1	1	0
4	3	1	3	1	2	3	1	1	5	2	5	1	2	2	5	3	5	4	5	1	2	1	21	1	3	1	0	0	1	0	0	1	0	1	1	0	0	0	1	0	0	1	0	0	1	0	0
4	1	5	3	1	5	1	2	3	5	5	3	1	3	4	1	2	5	5	2	1	2	2	28	1	2	0	1	0	0	0	0	0	1	0	0	1	0	0	1	0	0	1	0	0	1	0	0
2	1	4	2	1	5	5	2	2	5	1	3	1	5	4	5	2	5	1	2	1	5	2	20	1	1	1	0	0	0	0	0	0	0	1	0	0	0	0	1	0	0	0	0	0	0	0	0
5	1	2	4	1	5	4	2	3	5	1	3	5	2	3	1	4	5	3	2	4	5	1	20	1	4	1	0	0	0	0	0	0	1	0	1	0	0	1	0	1	0	0	0	0	0	0	0
4	1	1	2	1	5	1	2	3	5	1	3	3	2	3	5	1	5	5	4	1	5	2	21	1	2	1	0	1	0	0	1	1	0	0	1	0	1	1	0	1	0	0	0	0	1	0	0
2	5	2	4	4	3	4	3	3	5	5	1	1	5	4	1	2	5	2	5	3	5	2	20	1	3	1	0	0	0	0	0	1	1	1	1	1	0	0	1	1	0	1	1	0	1	0	0
5	2	5	3	4	5	1	3	3	5	5	3	1	4	3	5	1	5	5	4	3	5	1	21	1	1	1	0	1	1	0	0	1	0	0	1	0	0	1	1	1	0	1	0	1	1	0	0
4	1	1	4	1	2	1	2	2	1	2	3	1	5	3	2	2	4	1	2	1	2	2	22	1	1	1	0	1	0	0	0	1	1	1	1	1	0	0	1	0	0	0	0	0	0	1	0
4	2	5	2	4	5	1	2	3	5	5	3	3	2	3	5	2	5	5	2	1	5	2	20	1	3	1	0	1	0	0	0	1	0	0	0	0	0	1	1	1	0	0	0	0	0	0	0
1	2	4	5	1	5	2	3	2	1	3	5	1	5	1	5	2	3	1	2	2	5	2	20	1	3	1	0	1	0	0	0	0	0	1	1	0	0	1	0	1	0	0	0	0	0	0	0
4	2	5	2	4	5	1	5	3	5	5	4	3	5	3	5	2	5	4	2	3	5	1	21	1	2	1	0	1	0	0	0	1	0	1	1	0	0	0	1	1	0	1	0	0	1	0	0
4	5	1	4	5	3	3	5	2	4	2	3	1	5	3	4	1	4	1	2	1	2	2	21	1	2	1	0	1	0	0	1	0	0	1	1	0	0	1	1	1	0	1	0	0	0	0	0
1	5	4	2	1	5	1	5	2	5	2	3	1	5	4	5	2	5	1	3	1	4	2	21	1	1	1	0	0	1	0	1	1	0	0	1	1	0	0	1	0	0	1	0	0	0	1	0
4	2	1	2	1	5	1	4	2	5	2	3	1	4	3	5	1	5	1	2	1	5	2	22	1	2	1	0	0	0	0	0	1	0	0	1	0	0	0	0	1	1	1	1	0	1	0	0
1	3	2	3	1	2	2	4	2	5	3	5	5	1	1	5	4	5	3	4	2	5	2	20	1	2	0	1	1	0	0	1	1	0	1	1	0	0	1	1	1	1	1	1	0	1	0	0
4	3	1	3	4	5	5	2	2	5	2	3	1	2	2	1	1	5	4	3	4	3	2	21	1	1	1	1	0	0	0	0	0	1	1	1	0	0	0	0	1	0	1	0	0	0	0	0
4	1	5	2	4	2	4	2	3	1	5	3	3	5	3	1	2	4	1	3	1	2	1	21	1	4	1	0	1	0	0	0	0	0	1	0	0	0	1	0	1	0	0	0	0	0	1	0
1	2	4	2	1	5	2	3	3	5	5	4	1	5	1	5	1	5	1	3	2	4	1	21	1	1	1	0	1	0	0	0	1	0	0	1	0	0	0	1	1	0	0	0	0	0	0	0
3	1	5	2	1	5	1	3	3	1	1	3	1	5	2	5	1	5	1	3	1	5	2	20	1	1	1	1	1	0	0	1	1	0	0	1	1	0	1	0	1	0	1	0	1	0	0	0
3	1	1	2	1	5	1	2	2	5	2	3	1	5	2	1	2	5	1	2	1	2	1	22	1	2	1	0	0	0	1	0	1	1	1	1	1	0	1	0	1	0	0	0	0	1	1	0
4	3	1	3	3	2	3	1	1	5	4	2	2	1	1	3	2	4	1	2	3	4	2	21	1	3	1	1	0	0	0	0	0	0	1	0	1	0	0	0	1	0	0	0	0	0	0	0
4	3	5	2	4	5	1	3	3	1	5	3	2	3	4	1	1	5	2	5	3	2	2	20	1	1	1	1	1	1	1	0	1	0	1	1	1	0	1	1	1	0	0	0	0	0	0	0
2	4	5	2	4	5	5	3	3	5	4	3	1	2	2	5	4	1	2	5	4	1	2	22	1	1	1	0	0	0	0	0	1	0	0	0	0	0	1	1	0	0	0	0	0	0	0	0
4	3	5	3	4	2	1	5	3	5	5	3	1	5	3	5	2	5	1	4	1	5	1	22	1	4	1	0	0	0	0	0	0	0	1	1	0	0	1	1	1	0	0	0	0	0	0	0
4	1	1	3	1	5	1	2	2	5	5	3	1	4	3	5	2	5	1	4	1	5	1	21	1	1	1	0	0	0	0	0	1	1	1	1	0	0	1	1	0	1	0	1	1	0	0	0
3	5	1	4	1	5	1	2	2	5	1	3	1	4	2	5	1	5	1	3	1	5	2	21	1	2	1	0	1	1	0	0	0	1	0	1	0	0	0	0	0	0	1	1	0	0	0	0
5	2	4	5	3	5	4	1	4	5	2	5	4	2	4	5	1	5	1	2	1	5	2	20	1	2	1	1	1	1	1	1	0	0	1	1	1	0	0	1	1	0	1	0	0	0	0	0
4	5	5	2	4	3	1	3	3	5	5	3	2	3	2	1	1	5	2	5	3	5	2	20	1	1	1	0	1	0	0	0	1	1	1	1	1	0	0	1	1	0	1	0	0	1	0	0
2	3	1	3	5	3	1	4	2	4	4	3	3	4	3	4	1	3	5	3	3	2	1	21	1	3	1	0	1	0	0	0	1	1	1	0	0	0	1	1	1	0	0	0	0	0	0	0
4	3	5	3	3	2	2	4	1	5	4	1	3	5	3	5	2	5	5	1	2	5	2	21	1	1	1	1	0	1	0	0	0	1	0	1	1	0	0	0	1	0	1	0	0	0	0	0
3	5	1	2	1	2	1	3	2	4	1	4	1	5	2	5	2	5	1	3	1	4	2	21	1	2	1	0	1	0	0	0	0	1	1	1	0	0	0	1	1	0	1	1	0	1	0	0
1	2	1	5	1	4	2	5	2	3	1	5	3	5	3	5	3	5	3	5	1	5	1	20	1	2	1	0	1	0	0	1	1	1	1	0	0	0	1	1	1	0	0	0	0	0	0	0
1	3	1	3	1	5	1	4	2	4	2	4	1	3	1	2	1	5	1	4	1	5	2	20	1	2	1	0	1	0	0	0	0	0	1	1	0	0	1	0	1	0	1	1	0	1	1	0
1	3	1	5	1	5	2	5	1	5	3	5	1	2	1	5	1	5	1	2	1	5	1	20	1	2	0	1	1	0	0	0	0	1	1	1	0	0	1	0	0	0	0	0	0	0	0	0
1	2	1	4	1	2	3	4	2	5	2	5	1	2	3	5	2	5	5	2	1	3	1	23	1	1	1	0	1	0	0	0	1	1	1	1	0	0	1	1	1	0	0	0	0	0	0	0
4	2	5	3	5	2	2	3	3	5	5	2	5	2	4	3	5	4	1	2	2	3	1	21	1	1	1	0	0	0	0	0	1	1	1	1	0	0	1	1	1	0	1	0	0	0	0	0
4	2	1	4	1	5	1	5	2	5	1	3	1	2	1	5	1	5	1	4	1	5	2	21	1	2	1	0	1	0	0	0	0	1	1	1	0	0	0	0	1	0	1	1	1	0	0	0
4	1	4	2	4	5	4	3	3	5	5	3	4	5	4	1	2	5	1	3	1	5	1	20	1	2	1	0	0	0	0	0	1	0	0	1	0	0	1	0	1	0	0	0	0	0	0	0
4	1	5	4	4	5	1	5	3	5	5	3	1	5	3	5	2	5	1	3	1	5	1	22	1	2	1	0	1	1	1	0	1	0	1	1	0	0	0	1	1	0	1	0	0	1	0	0
4	5	5	2	2	5	1	5	3	5	5	3	2	5	4	1	1	3	2	4	1	2	2	21	1	2	1	0	1	0	0	0	1	0	1	1	0	0	0	1	1	0	0	0	0	0	0	0
3	5	1	2	1	2	1	5	2	4	2	3	1	5	3	1	1	4	1	2	1	2	2	20	1	2	1	1	1	0	0	0	1	0	0	0	0	0	0	0	1	0	0	0	0	0	0	0
1	2	5	2	4	5	2	3	3	5	3	4	1	5	1	5	1	5	4	3	2	5	2	21	1	4	1	1	1	1	0	0	1	1	1	1	1	0	1	1	1	1	1	1	1	1	1	0
1	2	2	3	5	2	2	5	5	2	3	2	3	1	5	3	5	3	3	5	2	1	2	21	1	2	1	0	1	1	1	1	1	0	0	1	0	0	1	0	1	0	0	0	1	0	0	0
4	1	1	3	4	5	1	2	3	5	2	3	1	5	4	5	2	3	1	3	1	2	2	23	1	2	0	0	1	0	0	1	1	0	1	1	0	0	0	1	1	0	1	0	0	0	0	0
3	2	3	2	1	5	1	3	2	5	2	3	1	2	2	5	3	5	4	3	1	5	2	20	1	3	0	0	1	0	0	0	1	0	0	0	0	0	0	0	0	0	1	0	0	1	1	0
5	2	1	3	1	5	1	3	2	5	2	5	1	2	3	5	2	5	1	2	1	3	2	20	1	1	0	1	1	1	1	1	1	1	1	1	1	0	1	1	1	1	1	1	1	1	1	0
3	5	1	4	1	5	1	5	2	5	2	3	1	5	2	5	2	5	1	3	1	5	1	21	1	1	1	1	1	1	1	1	1	1	1	1	1	0	1	1	1	0	1	0	0	1	0	0
4	3	5	3	4	5	2	3	3	5	5	4	4	5	1	5	1	5	3	4	2	5	1	22	1	2	0	0	1	0	0	1	0	0	1	1	0	0	0	0	1	0	1	0	0	1	0	0
1	3	1	3	3	5	4	5	2	5	2	1	1	5	4	5	2	5	5	4	1	5	1	22	1	2	1	0	0	0	0	1	0	0	1	1	0	0	1	0	1	0	1	0	0	0	0	0
1	3	1	2	1	2	2	5	2	4	4	2	3	5	1	5	1	4	5	2	2	3	1	21	1	1	1	0	0	0	0	0	1	1	0	0	0	0	1	1	0	0	0	0	0	0	0	0
5	1	2	3	3	1	4	2	2	5	2	3	2	5	3	5	2	4	3	1	5	3	2	21	1	2	1	0	0	0	0	0	0	0	1	0	0	1	1	0	0	0	0	0	0	0	0	1
1	2	2	5	5	3	1	4	5	3	3	5	3	2	5	4	5	2	3	2	5	3	2	22	1	2	1	0	1	0	0	0	0	0	1	1	1	0	0	0	1	0	0	1	0	0	0	0
5	3	5	3	4	2	5	3	4	2	5	3	1	3	4	2	4	3	1	4	1	3	2	21	1	3	1	0	1	0	0	0	0	0	1	1	0	0	0	1	1	0	0	0	0	1	0	0
4	1	1	2	4	5	1	2	3	5	2	3	1	5	4	5	2	5	1	2	1	5	2	20	1	3	1	1	1	0	0	0	1	0	1	0	0	0	1	0	1	0	1	0	0	0	0	0
4	3	5	3	4	5	3	2	3	5	5	3	4	1	4	5	1	5	3	4	4	5	1	21	1	2	1	0	0	0	0	0	0	0	1	1	0	0	1	0	1	0	0	0	0	0	0	0
1	2	1	3	1	5	1	5	2	5	2	5	1	2	3	5	2	5	1	2	1	5	2	20	1	1	1	0	1	0	0	1	1	0	1	1	0	0	0	0	1	0	0	0	1	0	0	0
1	5	2	3	1	5	3	5	2	5	1	2	3	5	3	5	1	5	3	4	4	3	1	21	1	1	1	1	1	0	0	1	1	1	1	1	0	0	1	1	1	0	1	0	0	1	0	0
5	3	2	3	4	5	1	4	5	1	2	3	5	4	3	4	1	3	1	4	4	3	2	20	1	3	1	0	1	0	0	1	0	0	1	1	0	0	1	0	1	0	1	0	0	0	0	0
3	5	4	2	3	5	5	4	3	5	4	3	1	2	4	5	3	5	4	5	3	5	2	21	1	2	1	1	0	1	1	0	1	1	1	0	1	0	1	1	1	0	0	0	0	0	1	0
3	5	3	2	1	2	1	5	2	1	1	3	1	5	3	4	1	4	1	3	1	4	2	21	1	3	1	0	1	0	0	0	1	0	1	0	0	0	0	1	1	0	1	0	0	0	0	0
1	5	1	3	1	5	1	5	3	5	2	3	1	4	3	5	2	5	1	2	1	5	2	21	1	1	1	1	1	1	1	0	1	1	1	0	1	0	1	1	1	0	0	0	0	0	0	0
1	2	2	4	1	5	2	3	2	5	4	1	3	2	1	5	3	5	5	3	2	5	2	21	1	1	1	0	1	0	0	0	1	1	1	1	1	0	1	1	1	1	1	0	0	1	0	0
1	2	1	2	1	2	1	5	2	4	2	3	1	2	3	5	2	5	1	2	1	5	2	20	1	2	1	1	1	0	0	0	1	0	1	1	0	0	1	1	1	0	0	1	1	0	0	0
1	5	2	5	1	5	2	5	2	5	4	5	1	2	1	5	2	5	1	2	2	5	1	21	1	1	1	0	1	0	1	0	1	1	1	0	0	0	1	1	1	0	0	0	0	0	0	0
1	5	1	2	1	5	2	3	2	5	3	5	1	5	3	5	1	5	5	3	2	5	2	20	1	1	1	0	1	0	0	0	0	1	1	1	0	0	1	1	1	1	1	1	1	1	1	0
3	5	1	2	1	5	1	5	3	5	2	3	1	5	2	5	2	5	1	3	1	5	2	20	1	3	1	1	1	0	0	0	0	0	1	0	1	0	0	1	1	0	0	0	0	1	0	0
2	1	1	4	5	3	1	4	2	4	4	3	3	4	3	4	1	3	5	2	1	2	2	20	1	2	1	1	1	1	1	1	1	1	1	1	1	0	0	1	1	0	1	0	1	0	0	0
4	1	5	2	2	4	1	5	3	5	5	1	2	5	3	5	2	5	2	3	3	5	2	22	1	1	1	0	0	1	1	1	0	0	1	1	0	0	1	0	1	0	0	0	0	1	1	0
4	1	1	2	1	5	1	2	2	5	1	3	3	4	3	1	1	5	1	2	1	2	2	22	1	2	1	1	0	0	0	0	1	1	1	0	0	0	1	0	1	0	0	0	0	0	0	0
4	3	1	2	1	5	1	5	2	5	2	3	1	5	3	5	2	5	1	2	1	5	2	21	1	1	1	0	0	0	0	0	0	0	1	0	0	0	0	0	1	0	0	0	0	0	0	0
5	2	1	5	1	5	1	2	2	5	1	3	1	2	3	2	2	5	3	2	1	5	2	21	1	2	1	1	0	0	0	1	1	1	1	1	0	0	0	1	1	0	1	0	0	1	0	0
5	1	2	5	1	5	1	5	2	4	2	3	1	2	3	1	2	5	1	2	1	5	1	20	1	2	1	1	0	0	0	0	1	0	1	1	0	0	1	1	1	0	0	0	0	0	0	0
4	1	1	3	1	5	1	2	3	5	1	3	1	5	3	5	1	5	1	3	1	4	2	24	1	1	0	0	1	0	1	0	1	1	0	1	1	0	1	1	1	1	1	0	1	1	0	0
1	3	1	2	1	5	2	5	2	5	4	1	3	5	3	5	2	5	5	1	2	5	1	23	1	1	1	0	0	0	0	0	1	1	0	0	0	0	1	1	1	0	0	0	0	0	0	0
3	5	5	3	1	3	4	5	5	4	4	1	2	5	3	1	1	2	3	4	3	4	2	21	1	2	1	1	1	1	0	0	1	1	1	1	1	0	1	1	1	1	1	1	1	1	1	0
4	5	1	2	1	5	4	5	2	5	4	2	1	5	3	5	1	5	5	2	1	5	2	21	1	1	0	0	1	0	0	0	1	1	0	0	0	0	0	1	1	0	0	0	0	0	0	0
3	2	4	3	1	2	1	5	2	4	5	4	1	5	1	5	1	2	1	2	1	3	1	20	1	2	1	0	1	1	0	0	0	1	1	0	1	0	0	0	1	1	1	0	0	0	0	0
4	5	5	3	4	5	1	3	3	5	2	4	3	4	2	5	2	3	5	2	2	5	1	21	1	1	1	0	1	1	0	0	0	0	1	0	0	0	0	0	1	0	1	1	1	1	0	0
5	1	2	5	4	3	3	4	2	3	1	4	4	3	5	4	2	4	3	1	5	3	2	21	1	1	1	1	1	0	0	0	1	0	0	1	0	0	1	1	0	0	0	0	0	0	0	0
4	1	1	4	4	2	1	2	3	2	2	3	1	4	2	1	2	5	1	5	1	5	1	20	1	2	1	1	0	0	0	0	1	1	1	1	0	0	1	1	1	0	0	0	0	0	0	0
3	4	1	3	4	3	2	3	5	1	3	2	2	1	3	2	2	3	2	4	2	1	1	21	1	2	0	1	0	0	0	0	1	0	0	0	0	0	0	1	0	0	0	0	0	0	0	0
3	1	1	4	1	4	1	5	2	4	2	5	1	4	2	5	1	5	1	2	1	5	1	20	1	1	0	1	1	1	1	0	1	1	1	0	0	0	0	0	1	1	0	1	1	0	0	0
3	2	1	5	1	2	1	5	2	5	2	5	1	2	2	5	2	5	1	2	1	3	1	18	1	1	0	0	0	1	1	1	1	0	0	1	1	0	0	1	0	0	0	1	1	0	0	0
3	5	1	4	1	5	1	4	2	5	4	5	3	4	2	5	2	5	5	2	1	5	2	18	1	1	1	0	0	0	0	0	1	0	0	0	0	0	0	0	0	0	0	1	0	0	0	0
4	3	5	3	4	5	4	5	3	5	5	4	4	5	4	5	1	5	1	4	1	5	2	20	1	1	0	1	1	0	0	0	1	0	1	1	0	0	1	1	0	0	0	0	0	0	0	0
4	5	4	2	4	3	3	4	3	4	2	4	3	2	4	1	1	2	2	3	1	2	2	20	1	3	1	0	1	0	0	0	1	1	0	0	0	0	1	1	1	0	0	0	0	0	0	0
5	1	1	3	1	3	1	4	2	1	2	3	1	2	3	4	2	4	5	3	1	5	1	19	1	3	1	0	1	0	0	0	0	0	1	0	0	0	1	0	1	0	1	0	0	0	0	0
2	3	5	3	4	5	1	5	2	5	5	1	3	5	1	5	1	5	1	3	1	5	2	19	1	2	1	0	1	1	0	0	1	1	0	0	0	0	0	1	1	0	1	0	0	1	0	0
5	2	1	4	1	3	1	4	4	1	1	5	1	2	1	4	1	3	1	2	1	3	2	20	1	1	1	0	1	0	0	0	1	0	0	1	0	0	1	1	0	0	0	0	0	0	0	0
4	2	2	3	5	3	4	2	5	4	4	3	3	2	3	1	2	1	1	4	3	1	2	19	1	3	0	0	1	1	0	0	0	1	0	0	1	0	0	1	1	0	0	0	0	0	0	0
4	2	5	3	4	2	5	1	3	4	5	2	3	2	3	2	1	5	1	2	1	3	2	20	1	2	1	0	1	1	0	0	1	1	0	0	0	0	1	1	1	0	0	0	0	0	0	0
4	1	5	3	4	5	1	2	3	5	1	3	3	2	3	1	1	3	5	4	1	2	2	19	1	2	1	0	1	1	0	0	1	0	0	0	1	0	0	1	1	0	0	1	0	0	0	0
1	5	1	2	4	5	1	5	3	4	1	3	1	5	4	2	2	4	1	4	1	5	2	19	1	3	1	0	0	0	0	0	0	1	0	0	1	1	0	1	0	0	0	0	0	0	0	0
2	1	2	1	2	3	1	2	3	2	4	5	1	5	1	3	5	4	1	3	1	2	2	19	1	2	1	0	1	0	0	1	1	1	1	1	1	0	0	1	1	0	0	1	0	0	0	0
4	5	1	5	1	5	1	5	2	5	2	3	1	5	1	5	2	4	1	3	1	5	2	21	1	3	1	1	1	1	1	1	1	1	1	1	1	0	1	1	1	1	1	1	1	1	0	0
3	5	4	2	2	5	2	4	2	3	5	2	3	4	1	4	3	2	3	4	3	2	2	20	1	4	0	0	0	0	1	0	1	1	1	1	0	0	0	0	1	1	0	0	0	0	0	0
4	2	5	2	4	5	1	2	3	5	5	3	1	5	4	5	2	5	5	3	1	5	2	19	1	1	1	0	0	0	0	0	1	1	0	0	0	0	1	0	0	0	0	0	0	0	0	0
2	5	1	2	2	5	2	3	2	5	1	4	4	2	5	4	3	5	2	3	2	5	2	25	2	1	1	1	1	0	0	0	1	1	1	1	0	0	0	1	1	0	0	0	1	0	0	0
4	1	5	4	4	5	1	2	3	5	5	3	1	5	2	5	2	5	1	5	1	5	2	22	1	1	1	1	1	0	0	0	1	1	1	1	1	0	1	1	1	0	0	0	0	1	0	0
5	3	4	3	1	2	2	3	1	5	4	5	4	2	3	2	2	3	5	4	2	3	2	21	1	2	1	1	1	0	0	0	0	1	1	0	1	0	1	1	1	0	1	0	0	0	0	0
1	5	4	2	1	5	2	3	2	4	3	2	3	5	1	5	1	3	1	3	2	4	2	22	1	2	1	1	0	0	0	0	0	0	1	1	0	0	0	0	1	0	0	0	0	1	0	0
1	4	2	4	1	5	5	4	2	5	2	5	5	4	3	5	4	5	1	4	1	5	2	21	1	3	1	0	0	1	0	0	1	0	1	0	1	0	0	1	1	0	1	0	0	0	0	0
1	3	1	2	4	5	1	5	3	5	5	3	1	5	2	5	2	5	1	3	1	5	1	21	1	2	1	0	1	0	0	0	1	1	1	1	0	0	0	1	1	0	1	0	0	1	1	0
4	5	1	4	2	5	1	2	2	5	4	3	3	4	2	5	2	4	1	3	3	5	2	20	1	1	0	0	1	0	0	0	1	0	1	0	0	0	0	1	0	0	0	0	0	0	0	0
1	4	1	2	1	5	4	5	2	5	3	5	1	5	1	5	2	5	5	2	2	5	2	21	1	3	1	1	1	1	0	0	1	0	0	0	0	0	1	0	1	0	1	0	1	1	0	0
1	4	1	5	1	4	2	5	2	5	1	5	1	2	3	5	1	4	1	2	1	5	2	21	1	3	0	0	0	0	0	1	0	0	0	0	1	0	0	0	1	0	0	0	0	0	0	0
3	1	1	2	1	3	1	5	2	4	2	3	1	4	2	5	2	4	1	3	1	4	2	19	1	1	1	0	1	1	0	0	1	1	1	1	0	0	1	1	1	1	0	0	0	0	0	0
4	5	1	2	1	5	1	5	2	5	2	3	1	5	3	5	2	5	1	3	1	5	2	20	1	2	1	0	1	0	0	0	0	0	1	1	0	0	0	1	1	0	1	0	1	0	0	0
4	3	5	3	4	2	3	4	3	1	5	3	1	2	3	4	1	3	1	2	1	3	2	20	1	1	1	1	1	1	0	0	1	1	0	1	0	0	1	1	1	0	0	0	0	0	0	0
3	2	1	5	1	2	5	2	5	2	2	5	1	4	3	1	2	5	5	2	1	3	2	21	1	2	1	0	1	0	0	0	0	0	1	1	0	0	0	0	0	0	0	0	0	1	0	0
2	5	5	2	1	5	1	2	3	1	5	3	1	5	2	1	1	4	1	3	1	2	2	20	1	3	1	0	1	0	0	0	1	1	0	0	0	0	1	0	1	0	0	0	0	0	0	0
2	3	4	2	1	5	2	3	2	3	1	5	4	2	3	1	2	5	5	4	2	5	2	21	1	1	1	1	1	0	0	0	1	1	1	1	1	0	1	1	1	1	1	1	1	1	1	0
4	1	1	3	1	5	5	4	3	1	1	4	1	4	1	5	1	5	3	5	1	5	2	21	1	2	1	0	0	0	0	0	1	1	1	0	0	0	0	1	1	0	0	1	0	0	1	0
4	3	1	3	2	5	3	2	2	5	2	3	1	4	1	2	2	3	3	5	3	5	2	19	1	4	0	0	1	1	0	0	0	1	1	0	0	0	1	0	1	0	0	0	0	0	0	0
2	1	1	4	2	3	3	4	4	5	1	3	3	4	2	4	2	5	1	4	1	5	2	20	1	2	1	0	0	0	0	0	1	0	0	0	0	0	1	0	0	0	0	0	0	0	0	0
5	3	1	4	5	3	5	4	2	3	4	5	5	2	3	2	4	3	5	2	1	3	2	20	1	2	1	0	1	0	0	0	1	0	0	1	0	0	1	0	1	0	0	0	0	1	0	0
4	1	1	2	1	5	1	2	4	5	2	3	1	5	1	2	1	5	1	2	1	5	2	21	1	2	1	1	0	0	0	0	0	0	1	0	0	1	1	0	1	0	0	0	0	0	0	0
4	1	5	2	4	5	1	3	3	5	5	3	2	4	3	4	1	5	1	3	3	5	2	21	1	1	1	0	0	1	0	1	0	0	1	1	1	1	0	0	1	0	1	1	0	1	0	0
1	5	1	4	1	5	2	4	2	5	3	2	3	4	1	5	2	5	5	4	2	5	2	19	1	2	1	0	0	0	0	0	1	0	1	0	0	0	0	1	1	0	1	0	0	0	0	0
4	5	2	1	2	4	1	5	1	3	3	4	1	3	5	4	4	2	4	1	2	4	2	19	1	2	1	0	0	0	0	0	0	1	0	0	0	0	1	0	1	0	0	0	0	0	0	0
2	5	1	2	2	5	1	3	3	5	1	3	1	5	2	5	1	5	1	3	1	5	2	19	1	3	1	0	0	0	0	0	0	1	0	0	0	0	0	0	0	0	0	0	0	0	0	1
1	3	1	4	1	3	1	4	2	5	1	3	1	4	3	2	1	5	1	4	1	5	2	20	1	3	1	0	1	0	0	0	0	0	0	1	1	0	0	0	1	0	1	0	0	0	0	0
1	4	2	5	1	5	4	5	2	5	2	5	1	2	4	5	2	5	5	2	1	5	2	20	1	3	0	1	0	0	1	0	1	0	1	0	0	0	0	1	0	0	0	1	0	0	1	0
3	5	1	2	1	5	1	5	1	5	2	4	1	5	2	5	1	5	1	3	1	5	2	20	1	3	1	0	0	0	1	1	0	0	1	1	0	0	0	1	1	0	1	0	0	0	1	0
5	1	1	5	1	5	1	2	4	3	1	5	1	2	2	5	1	5	1	5	1	5	2	20	1	3	1	0	1	1	0	0	1	0	1	1	1	0	0	0	1	0	1	0	0	0	0	0
4	3	1	3	4	2	1	2	3	2	1	4	1	3	2	3	2	5	4	5	1	3	2	19	1	3	1	0	1	0	0	0	1	1	1	1	0	0	0	1	1	0	0	1	0	0	0	0
4	5	5	3	4	5	1	2	3	5	5	4	1	3	2	5	2	5	1	5	1	5	2	20	1	1	1	0	1	0	0	0	1	1	1	0	0	0	1	1	1	0	1	0	0	0	0	0
1	5	1	4	1	4	4	2	5	4	2	3	4	5	5	1	2	4	3	2	1	4	1	21	1	5	1	0	1	0	0	1	1	0	0	0	0	0	0	0	0	0	0	0	0	0	0	1
2	5	1	2	2	3	1	5	2	1	2	3	2	5	3	5	2	5	2	3	3	4	2	19	1	2	1	0	1	0	0	0	1	1	1	0	0	0	0	1	1	0	0	0	0	0	0	0
2	4	1	5	4	3	1	3	2	3	3	5	4	2	3	2	1	5	1	3	2	3	2	20	1	2	1	0	1	0	0	1	1	0	1	1	0	0	0	0	1	1	1	0	0	1	0	0
2	5	1	2	2	5	2	3	2	5	4	3	4	5	3	5	1	5	5	3	3	5	2	21	1	2	0	1	0	1	1	1	1	1	0	1	1	0	0	0	0	0	1	1	1	1	0	0
4	5	5	2	4	1	2	1	3	1	5	4	4	1	5	3	3	2	2	1	5	4	2	19	1	3	1	0	1	0	0	0	0	0	1	0	0	0	1	0	1	0	0	0	0	0	0	0
3	2	2	5	4	2	1	5	1	5	2	5	1	4	2	4	4	5	3	2	1	5	2	20	1	2	1	1	1	0	0	0	0	0	1	1	0	0	0	0	1	0	0	0	0	1	0	0
1	5	2	4	4	3	4	5	4	1	5	2	3	2	2	5	2	5	3	2	1	3	2	20	1	2	1	1	1	0	0	0	1	0	1	1	0	0	0	0	1	0	1	0	0	1	0	0
2	3	5	2	4	2	2	3	3	1	5	3	4	3	5	1	3	5	1	4	3	4	2	21	1	2	1	0	1	0	0	0	1	1	0	0	0	0	1	0	1	0	0	0	0	0	1	0
2	4	2	5	3	1	5	1	1	3	2	1	2	4	5	1	4	1	5	1	2	1	2	20	1	1	0	1	0	0	0	1	1	0	1	1	0	0	1	0	1	0	0	1	0	0	0	0
4	5	1	2	3	2	2	3	3	1	5	3	2	1	3	5	3	5	1	3	1	5	1	21	1	5	1	0	0	0	0	0	1	0	0	0	0	0	0	1	0	0	0	0	0	0	0	0
1	3	1	3	1	5	1	4	2	5	1	5	1	2	3	2	1	5	1	4	1	4	2	20	1	2	1	0	1	0	0	1	0	1	1	0	0	0	0	0	1	0	0	1	0	0	0	0
1	3	2	1	1	5	2	4	2	5	3	2	3	2	1	5	4	5	5	2	2	5	2	19	1	2	1	0	1	0	0	0	0	0	1	1	0	0	1	0	1	0	1	0	0	0	0	0
2	3	1	4	1	5	2	4	2	5	4	5	3	2	3	5	2	5	5	2	1	5	2	22	1	2	0	0	1	1	1	0	1	1	1	1	0	0	1	0	1	0	0	0	0	0	0	0
1	2	1	3	3	2	2	5	2	5	3	1	1	2	1	5	2	5	1	2	2	5	2	21	1	1	1	1	1	1	0	1	1	1	1	1	1	0	1	1	1	0	1	0	0	1	0	0
1	3	4	2	1	5	1	5	2	1	4	3	1	5	3	5	1	4	1	3	2	5	2	21	1	3	1	0	1	0	0	0	0	1	1	0	0	0	0	0	1	0	0	0	0	0	0	0
4	5	5	4	4	5	1	5	3	5	5	1	3	5	3	5	1	5	5	1	1	5	2	22	1	2	1	0	1	0	0	0	1	0	1	0	0	0	1	0	1	0	1	1	0	0	0	0
4	1	5	2	4	5	4	5	3	5	5	3	2	5	4	5	1	5	4	3	1	2	2	20	1	4	1	0	1	0	0	0	0	0	1	0	0	0	0	0	1	0	0	0	0	0	0	0
1	2	1	3	1	5	1	3	2	5	4	5	3	2	3	5	2	5	5	2	1	5	2	22	1	3	1	0	1	0	0	0	0	1	0	0	0	0	0	1	1	0	1	0	0	0	0	0
4	2	5	3	4	5	1	4	3	5	5	3	1	2	3	5	1	5	5	3	1	5	2	20	1	3	1	0	1	0	0	0	1	0	1	0	0	0	0	0	1	0	1	0	0	0	0	0
3	5	1	2	1	5	1	3	2	5	1	3	1	4	3	5	2	5	1	3	1	5	2	21	1	2	0	0	1	0	0	0	0	0	0	0	0	1	0	1	0	0	0	0	0	0	0	0
4	2	5	2	1	5	5	3	2	5	3	4	3	2	4	5	2	5	3	2	1	4	2	20	1	2	1	0	0	0	0	1	0	0	1	1	0	0	0	0	1	0	0	1	0	0	0	0
5	1	1	5	3	5	3	2	2	5	2	3	3	2	3	5	2	5	5	3	1	5	2	21岁	1	1	0	1	1	1	1	0	1	1	1	0	0	0	1	1	1	1	1	1	0	1	0	0
4	3	5	3	4	5	1	2	3	5	5	3	1	5	3	5	1	5	1	2	1	5	2	20	1	3	1	0	1	0	0	0	0	1	1	0	1	0	1	0	0	0	1	0	0	0	0	0
2	1	4	2	2	5	5	4	4	5	2	3	3	4	2	5	2	5	5	3	4	5	2	21	1	1	1	1	1	0	0	0	1	0	0	0	0	0	1	1	1	0	0	0	0	0	0	0
4	1	5	4	3	1	1	2	5	2	5	3	2	3	3	1	5	3	4	3	3	1	2	19	1	2	1	0	0	0	0	0	0	1	1	0	0	0	0	0	1	0	1	0	0	0	0	0
3	5	3	2	1	5	2	1	2	3	5	3	4	3	5	2	5	4	1	3	2	3	1	22	1	4	1	1	1	0	0	0	1	1	1	0	0	0	0	1	1	0	1	0	0	0	0	0
4	2	5	4	4	5	1	2	1	5	2	3	1	4	2	5	1	5	4	5	1	2	2	19	1	2	1	0	0	0	0	0	1	0	0	0	1	1	1	1	0	0	1	0	0	1	0	0
4	3	2	4	5	2	5	4	2	5	5	3	1	5	3	1	2	1	5	2	1	3	2	20	1	1	1	0	1	0	0	0	1	0	1	1	0	0	0	1	1	0	1	0	1	1	0	0
4	5	1	4	1	5	1	4	3	2	5	3	2	3	2	4	2	5	1	5	4	1	2	19岁	1	2	0	0	0	0	1	0	0	0	1	0	0	1	1	0	0	0	0	0	0	0	0	0
4	5	5	2	4	5	1	2	3	4	5	4	2	5	2	1	3	4	4	3	3	5	2	19	1	3	1	0	1	0	0	1	0	0	1	1	0	0	0	0	1	0	0	0	0	0	0	0
4	1	4	1	1	5	1	2	3	5	2	3	1	2	2	5	2	5	1	4	1	5	2	21	1	2	1	0	0	0	0	1	0	0	1	1	1	0	0	0	1	0	1	0	0	0	0	0
1	5	1	4	1	5	1	5	2	4	2	3	3	5	1	2	3	1	5	4	4	5	2	19	1	1	1	0	1	0	0	0	0	1	1	0	0	0	0	0	1	0	0	0	0	0	0	0
4	2	1	3	1	5	1	3	3	1	2	3	1	2	4	5	2	5	1	2	1	5	2	19	1	3	1	0	1	0	0	0	0	1	0	1	0	0	1	0	1	0	0	0	0	0	0	0
4	5	1	2	1	3	2	3	2	4	2	3	1	5	2	4	1	4	1	3	1	4	2	19	1	2	1	0	1	0	0	0	1	1	1	0	1	0	1	1	0	0	0	0	0	0	0	0
4	1	1	2	5	2	1	4	3	1	1	4	1	4	4	1	1	4	1	3	1	2	2	21	1	2	1	0	0	0	0	0	0	0	1	0	0	0	0	0	0	0	0	0	0	1	0	0
4	5	5	4	1	3	4	3	3	4	5	4	1	5	2	4	1	4	1	3	1	4	2	20	1	2	1	0	1	0	0	0	0	1	1	0	0	0	0	1	1	0	0	0	0	0	0	0
1	5	2	4	4	2	2	4	2	4	4	1	3	2	1	4	1	4	3	2	2	3	2	19	1	2	1	0	1	0	0	0	1	0	1	1	1	0	0	0	1	0	1	0	0	0	0	0
3	5	3	2	1	5	1	5	2	5	4	1	3	5	3	5	2	5	5	3	1	5	2	19	1	3	1	0	1	1	0	0	1	1	0	0	1	0	1	1	1	1	0	0	0	0	0	0
1	5	1	2	1	3	1	5	2	4	1	2	1	5	3	5	1	5	1	3	1	5	2	20	1	2	1	0	1	0	0	0	0	1	1	1	0	0	0	0	1	0	0	0	0	0	0	0
4	1	5	2	4	5	1	5	3	5	5	3	3	5	4	5	1	5	2	3	3	2	2	19	1	3	0	1	1	0	1	1	1	1	0	0	0	0	0	1	0	0	1	0	0	0	0	0
5	2	5	4	4	3	4	1	3	4	5	4	5	1	4	2	5	3	3	1	2	5	2	19	1	2	1	0	1	0	0	0	1	0	1	1	0	0	0	1	0	0	0	0	1	0	0	0
4	2	5	2	1	5	1	5	3	5	1	3	1	2	3	5	1	5	1	2	1	3	1	20	1	2	1	0	1	1	1	0	1	0	1	1	0	0	1	1	1	0	1	0	0	1	0	0
4	5	1	4	1	5	1	5	3	5	5	4	2	5	4	1	4	5	5	2	4	2	2	21	1	2	0	1	1	0	0	0	0	0	1	1	0	0	0	0	1	1	1	0	0	0	0	0
5	3	1	4	1	3	3	4	1	5	2	3	1	2	2	4	2	3	1	3	1	2	2	20	1	1	1	0	1	1	1	1	1	1	1	1	1	0	1	1	1	1	1	1	1	1	1	0
4	5	5	2	3	5	1	5	3	5	5	4	3	2	3	5	1	4	1	5	1	4	2	20	1	4	1	0	0	0	0	0	0	0	0	0	0	1	1	0	0	0	0	0	0	0	0	1
1	2	1	5	1	2	1	5	2	4	4	5	1	2	2	5	2	5	1	2	1	5	2	19	1	1	1	0	1	1	0	0	1	0	1	1	0	0	1	0	0	1	0	0	0	0	0	0
5	4	1	5	1	2	1	5	2	3	4	5	1	2	2	5	2	5	1	2	1	5	2	20	1	1	1	0	1	0	0	0	1	0	0	0	1	0	0	0	0	0	1	0	0	0	0	0
1	2	1	5	1	2	1	3	2	3	4	5	1	2	3	5	2	5	1	2	1	5	2	21	1	2	0	1	0	0	0	1	0	0	1	1	1	0	1	0	1	1	1	1	1	0	0	0
1	2	2	4	5	2	3	1	4	1	1	3	2	1	3	2	3	4	2	3	1	4	2	20	1	4	1	0	1	0	0	0	0	1	0	0	0	0	0	0	1	0	0	0	0	0	0	0
3	2	1	4	1	5	1	3	2	1	1	4	1	4	3	4	1	5	1	5	1	3	2	19	1	2	0	1	1	1	0	1	1	1	1	0	1	0	0	1	1	0	0	0	0	0	0	0
4	5	1	2	4	5	1	5	3	4	5	1	1	5	1	5	2	4	5	3	1	4	2	19	1	2	0	1	1	1	0	1	1	1	1	0	1	0	0	1	1	0	0	0	0	0	0	0
3	5	3	2	1	5	1	5	2	1	2	4	1	5	2	5	1	4	1	3	1	4	2	19	1	2	0	1	1	1	0	1	1	1	1	0	1	0	0	1	1	0	0	0	0	0	0	0
5	2	2	5	4	2	3	5	3	4	1	4	3	5	5	4	2	3	1	2	3	1	2	20	1	1	1	1	0	1	0	0	1	1	0	0	1	0	1	1	1	1	1	0	0	1	0	0
4	3	5	1	4	2	1	3	3	1	5	3	3	2	3	2	1	4	5	3	1	4	2	20	1	2	1	0	1	1	0	0	1	1	1	1	1	0	0	1	1	0	0	0	1	1	0	0
5	2	1	2	1	2	4	2	2	1	5	3	3	4	4	3	3	4	5	2	3	4	2	20	1	3	1	0	1	0	0	0	1	1	1	1	1	0	1	1	1	1	1	0	0	0	0	0
5	2	4	3	1	2	2	5	3	2	1	2	1	3	2	5	1	3	1	3	1	3	2	19	1	3	0	0	0	1	1	1	0	0	0	0	1	0	1	1	1	1	1	1	1	1	1	0
5	2	1	4	1	2	5	4	4	5	1	3	5	4	2	5	1	5	1	2	1	5	1	20	1	1	1	1	0	0	0	1	1	0	0	0	0	0	1	0	0	0	0	0	0	0	0	0
4	1	5	4	1	5	1	5	3	5	2	3	1	5	2	5	2	5	4	2	1	5	1	20	1	2	0	1	1	0	1	0	0	1	0	1	0	0	0	0	1	0	0	1	0	0	0	0
3	2	1	2	1	3	1	3	2	1	2	5	1	4	2	5	2	5	1	3	1	5	2	21	1	1	1	0	1	0	0	0	1	1	1	0	0	0	1	1	1	0	0	0	0	0	0	0
5	2	2	3	5	2	3	4	1	5	1	5	4	3	2	4	5	1	5	3	3	4	2	22	1	1	1	0	1	1	0	0	1	1	1	1	1	0	1	1	1	0	0	0	0	1	0	0
3	2	1	4	1	3	1	5	2	4	2	3	1	2	3	4	2	4	5	2	1	2	2	23	1	2	1	1	0	0	0	0	1	1	0	0	0	0	1	1	0	0	0	0	0	0	0	0
4	5	1	2	1	5	1	3	3	5	2	3	1	4	3	5	2	5	1	2	1	5	2	23	1	3	0	1	1	1	0	0	1	1	0	0	0	0	0	1	1	0	1	0	0	0	0	0
4	1	3	2	4	3	1	3	3	2	5	3	2	5	2	1	3	4	2	5	3	2	2	22	1	3	0	1	0	1	0	0	0	1	0	0	0	0	0	0	1	0	0	0	0	1	0	0
3	5	1	4	1	3	1	5	2	4	2	3	1	5	2	5	3	5	4	3	1	5	1	21	1	1	1	0	1	0	0	1	1	1	0	0	0	0	1	1	0	0	0	0	0	0	0	0
3	2	1	4	1	5	1	4	2	5	1	3	1	4	2	5	2	5	1	5	1	5	2	22	1	2	1	0	1	0	0	0	1	1	0	1	1	0	1	1	1	0	1	0	0	1	0	0
3	5	1	2	1	5	1	5	3	4	2	3	1	5	2	5	2	4	1	3	1	5	2	22	1	2	1	0	1	0	0	0	0	0	1	1	0	0	0	0	1	0	0	0	0	0	0	0
3	1	5	2	2	5	5	1	2	1	4	2	2	5	4	3	4	5	3	1	4	3	1	21	1	2	1	0	1	0	0	0	1	1	0	0	1	1	1	1	0	0	0	0	0	0	0	0
1	5	1	2	1	5	1	5	1	5	2	5	1	5	3	5	2	5	1	2	1	5	2	22	1	3	1	1	1	0	0	0	0	0	1	1	0	0	0	0	1	1	0	0	0	0	0	0
1	3	1	3	1	2	1	5	2	5	2	5	1	2	1	2	2	5	1	4	1	3	2	21	1	3	1	1	0	1	1	0	1	1	1	1	1	0	0	1	1	0	1	0	0	1	0	0
4	3	1	3	1	5	1	5	2	5	2	3	1	5	3	5	1	5	1	3	1	5	2	22	1	2	1	0	0	0	0	1	0	0	1	0	1	0	0	0	1	0	1	1	1	0	0	0
2	5	1	5	1	4	3	4	4	3	4	3	2	1	3	5	5	3	5	3	3	2	2	22	1	2	0	1	1	0	0	0	0	0	1	1	0	0	0	0	1	0	0	1	0	0	0	0
4	1	1	4	2	5	3	4	2	5	2	3	3	5	2	5	4	5	5	4	1	5	2	23	1	2	1	0	1	1	0	0	0	0	1	0	1	0	1	0	1	0	1	0	0	0	1	0
1	5	2	4	1	3	3	4	2	5	2	5	1	4	2	4	2	5	1	2	4	5	2	23	1	1	0	1	1	0	1	0	1	1	0	0	0	0	0	1	1	0	0	0	0	0	0	0
1	5	1	2	1	5	1	5	3	5	1	4	1	5	1	5	1	5	1	3	2	5	2	22	1	1	0	0	1	0	1	1	1	1	1	0	0	0	0	1	0	0	0	0	0	1	0	0
1	2	1	4	1	5	1	4	2	5	2	5	1	2	3	5	2	5	4	3	1	5	1	22	1	4	1	0	0	0	0	0	0	0	1	0	0	0	1	0	0	0	0	0	0	0	0	0
1	5	1	2	1	5	1	5	2	5	2	5	1	5	1	5	2	5	1	2	1	5	2	23	1	3	1	0	1	0	0	0	0	0	1	1	0	0	0	1	1	0	0	0	0	0	0	0
1	5	1	5	1	5	2	4	2	5	4	5	3	4	3	5	1	5	5	3	2	5	2	21	1	2	1	0	0	0	0	0	0	1	1	0	0	0	1	1	1	0	0	0	0	1	0	0
4	1	1	3	1	2	2	4	1	2	1	2	1	5	3	5	1	2	1	3	1	5	2	21	1	3	0	1	1	0	0	0	1	0	1	0	0	0	0	0	1	0	1	0	0	1	0	0
1	5	2	3	1	5	1	4	2	5	4	3	3	2	3	5	1	5	5	2	2	3	2	22	1	1	1	0	0	1	0	0	1	0	1	1	0	0	1	0	1	0	0	0	0	1	0	0
1	5	1	2	1	3	2	4	2	5	3	4	1	4	1	4	2	4	1	3	2	5	2	22	1	2	1	0	1	0	0	0	1	0	1	0	1	0	1	1	1	0	0	0	0	0	0	0
4	1	1	5	1	5	1	2	2	5	4	3	1	5	2	5	1	5	1	2	1	5	2	22	1	2	1	0	1	1	0	0	0	0	1	1	1	0	0	0	1	0	1	0	1	0	0	0
2	1	4	3	1	2	3	2	3	5	3	5	1	2	4	3	5	1	4	2	3	2	2	22	1	4	0	0	1	0	0	0	1	0	0	0	0	0	0	1	1	0	0	0	0	0	0	0
1	4	1	5	1	5	2	4	2	4	2	5	1	2	1	5	1	5	5	2	2	5	2	22	1	1	1	0	0	0	0	0	1	0	1	1	0	0	0	1	1	0	0	0	0	0	0	0
2	3	2	3	2	5	1	4	2	5	4	5	3	4	3	5	1	5	1	4	1	5	2	21	1	1	1	0	1	1	0	0	1	1	0	1	1	0	0	1	1	0	1	1	1	1	0	0
2	3	4	3	2	1	4	2	3	1	5	1	4	5	2	1	4	1	3	5	1	5	1	22	1	3	1	0	1	0	0	1	0	0	1	0	0	1	0	0	0	0	0	0	0	0	0	1
4	3	1	3	4	2	4	1	3	4	5	3	2	4	5	1	4	5	5	4	2	4	2	21	1	3	1	1	1	1	0	0	1	0	1	0	1	0	0	1	0	1	0	1	0	0	0	0
1	2	2	3	1	2	3	4	2	5	1	4	1	2	3	2	1	3	1	2	1	3	2	22	1	3	1	0	1	0	0	0	0	1	1	0	1	0	0	1	1	0	0	0	0	0	0	0
1	2	1	2	1	2	2	3	2	1	2	5	1	2	1	5	1	5	1	3	2	3	2	22	1	3	1	0	0	0	0	0	0	1	1	0	0	0	1	0	1	0	0	0	0	0	0	0
4	1	5	2	4	5	4	2	3	1	5	4	1	3	2	3	2	5	1	5	1	5	2	22	1	2	0	1	1	0	0	0	0	1	1	0	0	0	0	1	1	0	0	0	1	0	0	0
1	2	4	3	3	5	5	1	1	5	5	1	1	2	3	4	3	5	2	4	2	1	2	19	1	1	0	0	1	0	0	0	1	1	0	0	0	0	1	1	1	0	0	0	0	0	0	0
4	3	1	3	1	2	1	3	2	1	1	3	1	5	3	1	1	5	1	3	1	4	2	21	1	2	1	0	1	0	0	1	0	0	1	0	1	0	0	0	1	0	1	0	0	0	0	0
4	1	5	2	4	5	1	3	3	1	5	3	1	5	3	1	1	5	1	3	1	4	2	21	1	3	0	1	1	0	0	1	0	0	1	0	1	0	1	1	0	0	0	0	0	1	1	0
4	3	1	3	5	3	5	4	2	1	2	3	1	5	5	1	2	4	1	4	1	2	2	21	1	4	1	0	0	0	0	0	0	0	1	0	0	0	0	1	0	0	0	0	0	0	0	0
4	1	5	3	4	1	1	2	3	5	5	3	3	1	3	5	1	3	1	5	1	2	2	22	1	2	1	1	1	1	1	0	1	1	0	0	0	0	1	1	1	0	0	0	0	0	0	0
4	2	5	2	4	2	1	3	3	4	5	3	1	2	4	5	1	4	1	2	1	3	2	21	1	2	0	1	1	0	0	0	0	1	1	1	0	0	0	1	1	0	1	1	0	1	0	0
1	2	4	5	3	5	2	3	2	1	4	5	3	2	1	5	2	5	4	3	3	2	2	21	1	3	1	0	0	0	0	0	0	1	1	0	0	0	0	0	1	0	0	0	0	1	0	0
4	2	1	4	1	3	2	3	2	5	1	4	1	5	3	4	2	5	1	5	1	4	2	22	1	3	1	0	1	1	0	0	1	1	0	0	0	0	1	1	1	0	0	0	0	0	0	0
4	5	5	4	1	3	2	4	1	5	4	3	1	2	2	5	1	5	1	2	2	5	2	21	1	3	1	0	1	0	0	0	1	0	1	0	0	0	0	1	1	0	0	0	0	0	0	0
1	2	1	2	1	5	2	5	2	1	2	1	1	5	1	4	2	5	1	2	1	4	2	22	1	1	1	0	1	0	0	0	1	1	0	0	1	0	0	0	1	0	1	0	0	0	0	0
1	5	1	4	1	5	2	5	2	5	4	5	3	5	3	5	1	5	5	2	2	5	2	23	1	2	0	0	1	1	0	1	1	0	1	1	0	0	0	1	1	1	0	0	0	0	0	0
3	2	1	2	1	5	1	3	3	5	2	4	1	5	2	5	2	5	4	5	1	5	2	22	1	2	1	0	1	0	0	0	1	1	1	1	1	0	1	1	1	1	1	1	0	0	0	0
4	3	5	1	1	5	3	1	2	5	3	2	4	1	1	3	5	1	2	4	3	4	2	22	1	2	1	0	1	0	0	0	1	1	1	1	0	0	0	0	1	0	1	0	0	1	0	0
3	5	1	4	1	5	1	3	2	4	1	3	1	4	4	1	3	5	4	2	1	2	2	21	1	4	1	0	0	0	0	0	0	1	0	0	0	0	1	0	0	0	0	0	0	0	0	0
3	1	1	4	1	5	1	2	2	4	1	3	1	4	2	1	1	5	1	5	1	2	2	21	1	4	1	0	1	0	0	0	0	1	0	1	0	0	0	0	1	0	0	0	0	0	0	0
5	3	1	4	1	5	1	4	2	5	1	5	3	4	3	5	1	5	5	4	1	5	2	23	1	2	1	1	1	0	0	0	0	0	1	1	0	0	1	1	1	0	0	0	0	0	0	0
1	3	2	3	1	5	2	5	3	5	2	3	4	5	3	5	1	5	5	4	4	5	2	20	1	4	1	1	1	1	0	0	1	1	1	1	1	0	1	1	0	0	0	0	0	0	0	0
3	1	4	3	3	5	1	2	2	5	2	3	1	5	4	1	2	5	2	4	3	5	2	20	1	2	0	0	1	0	0	0	0	1	1	1	0	0	1	1	1	0	0	0	0	0	0	0
4	2	5	3	4	2	4	3	3	5	5	3	4	2	3	5	1	5	5	2	1	5	2	19	1	2	1	1	1	0	0	0	1	1	0	1	0	0	1	0	1	0	1	0	0	0	0	0
4	5	1	2	1	5	1	3	3	5	1	4	1	5	2	5	2	5	1	3	1	5	1	21	1	3	0	0	0	0	0	1	1	1	1	0	0	0	1	1	0	0	0	0	0	1	0	0
1	5	1	2	1	5	1	3	2	1	2	3	1	5	2	5	1	5	1	3	1	5	2	21	1	3	1	0	1	0	1	0	1	0	1	1	1	0	1	0	1	1	1	1	0	1	0	0
3	4	4	5	1	5	1	3	4	5	1	3	4	5	4	5	2	5	1	3	4	5	2	22	1	1	1	0	1	0	0	0	0	0	1	0	1	0	0	1	1	1	1	0	0	1	1	0
3	1	1	2	1	2	1	3	2	5	1	3	3	4	3	5	1	5	1	3	1	5	2	20	1	1	0	0	1	1	1	1	1	1	0	1	0	1	0	1	1	0	1	0	0	0	0	1
4	3	1	2	4	5	1	3	2	5	1	3	1	5	3	5	2	5	5	4	1	5	1	19	1	3	0	0	1	0	0	0	0	1	0	1	0	0	0	1	0	0	0	0	0	0	0	0
4	2	5	3	4	5	4	5	3	5	5	4	4	5	4	5	1	4	1	4	4	5	2	19	1	3	1	0	0	1	0	1	1	1	1	1	1	0	1	1	1	0	0	0	0	0	0	0
1	2	4	5	1	5	4	2	2	5	4	5	4	2	4	5	2	5	5	2	1	3	2	19	1	2	1	0	1	0	0	1	1	0	1	0	1	0	1	1	0	0	1	0	0	0	0	0
1	5	1	2	1	3	1	3	2	1	2	5	1	4	1	4	2	5	1	3	1	4	2	19	1	2	1	1	1	0	0	1	1	0	0	1	1	0	1	1	1	0	0	0	0	0	0	0
3	1	3	4	1	5	1	2	2	5	1	3	1	5	3	5	2	5	5	3	1	5	2	19	1	1	1	0	1	0	0	0	1	1	0	0	0	0	0	1	1	0	0	0	0	0	0	0
5	3	2	4	1	2	3	4	1	2	2	4	5	4	1	2	1	3	3	5	4	5	2	21	1	3	1	0	1	1	0	0	1	1	1	1	1	0	0	0	1	1	1	0	0	0	0	1
5	3	1	3	1	5	5	2	1	5	2	3	1	2	3	5	1	5	1	2	4	5	2	19	1	1	1	0	1	0	0	1	1	1	0	1	1	0	0	1	1	0	1	0	0	1	0	0
5	3	1	3	1	2	1	4	2	5	1	3	1	2	3	5	2	5	1	2	1	5	1	21	1	3	1	0	0	0	0	0	0	0	1	1	0	0	0	0	1	0	0	0	0	0	0	0
1	2	4	3	1	5	2	3	2	5	4	3	3	5	3	5	1	5	1	2	1	5	2	20	1	2	1	0	1	1	0	0	1	1	0	0	0	0	1	1	0	0	0	0	0	0	0	0
1	3	1	2	1	3	2	5	2	5	2	5	1	4	1	5	2	5	1	3	1	5	2	19	1	2	1	0	0	0	0	1	1	1	0	0	0	0	0	1	1	0	0	0	0	0	0	0
4	3	1	3	1	3	1	3	1	4	2	3	5	1	5	4	1	4	1	5	2	5	2	19	1	3	1	0	1	0	0	1	0	0	1	1	0	0	0	0	0	1	1	0	1	0	0	0
1	3	5	4	1	5	1	5	3	5	5	4	1	5	2	5	2	5	1	2	1	5	2	18	1	3	1	0	1	0	0	0	0	1	1	0	0	0	0	0	1	0	1	1	1	1	1	0
5	1	4	2	3	5	4	3	2	5	1	4	4	5	4	5	1	5	1	3	1	5	2	19	1	1	1	0	1	1	0	0	0	1	0	1	1	0	1	1	1	1	0	0	0	0	0	0
5	3	4	3	1	5	1	2	2	5	1	3	3	5	3	1	1	3	1	4	3	2	2	18	1	1	1	0	1	0	0	0	1	1	1	1	0	0	1	0	1	0	1	0	0	1	0	0
4	5	5	1	4	5	1	3	3	1	5	3	1	5	3	5	1	5	1	3	1	5	2	19	1	1	1	0	1	0	0	0	1	1	1	1	0	0	0	0	1	1	1	0	1	1	0	0
3	5	1	4	1	5	1	5	2	4	3	4	1	5	3	5	1	4	1	3	1	4	1	20	1	2	1	0	1	0	0	0	1	1	0	0	0	0	0	1	1	0	0	0	0	1	0	0
1	2	4	2	3	5	1	3	2	1	3	2	2	3	1	5	2	5	1	4	2	5	2	22	1	2	1	0	1	0	0	0	0	1	1	0	0	1	1	1	1	0	0	0	0	0	0	1
1	2	1	3	1	2	1	5	2	4	2	5	1	5	3	5	1	4	1	2	1	3	2	20	1	2	1	0	0	0	0	0	1	0	1	0	0	0	0	1	1	0	0	0	0	0	0	0
3	2	1	3	1	5	1	2	2	5	2	3	1	2	3	5	1	5	4	2	4	3	2	21	1	3	1	0	0	0	1	0	1	0	0	0	1	0	0	1	1	0	0	0	0	0	0	0
4	5	4	3	1	5	1	2	3	5	4	3	4	2	4	5	1	5	1	2	4	5	2	20	1	1	1	0	0	0	0	0	0	1	1	0	0	0	0	1	1	0	0	0	0	0	0	0
1	5	2	1	1	2	2	5	3	2	4	3	1	5	4	1	5	3	1	3	3	2	2	21	1	3	1	0	1	0	0	1	1	0	0	0	0	0	1	1	1	1	1	0	0	1	0	0
5	2	1	2	1	2	1	4	4	5	2	3	1	2	1	5	1	5	1	2	1	5	1	21	1	2	1	0	0	1	0	1	1	1	0	0	0	1	0	0	1	0	1	0	0	1	0	1
3	1	1	2	1	5	1	2	2	4	2	3	1	5	3	1	2	5	1	3	1	2	2	20	1	1	1	0	1	0	0	1	1	1	0	1	0	0	1	1	1	1	0	0	0	1	0	0
4	5	5	2	4	5	1	3	3	1	2	3	1	2	2	5	2	5	1	3	1	4	2	19	1	1	1	0	1	0	0	0	0	0	1	0	0	0	1	0	1	0	0	0	0	0	0	0
3	1	2	3	1	5	1	2	3	5	5	3	5	4	2	1	4	3	1	4	1	5	2	20	1	2	1	1	1	0	0	0	1	1	0	0	0	0	1	1	1	0	0	0	0	0	0	0
2	1	2	5	2	5	4	1	4	1	4	2	1	4	4	5	5	3	5	1	2	4	2	19	1	1	1	0	0	0	0	0	1	0	0	0	0	0	1	0	0	0	0	0	0	0	0	0
4	3	1	3	1	5	2	5	2	5	2	4	1	4	4	2	5	1	2	4	1	4	2	19	1	1	1	0	1	0	0	0	1	1	1	0	0	0	1	1	1	0	0	0	0	0	0	0
3	1	1	2	1	5	1	2	2	5	2	3	1	5	3	5	1	5	1	3	1	5	2	18	1	3	1	0	0	0	0	0	0	0	0	1	0	0	0	1	0	0	0	0	0	0	0	0
4	5	1	2	3	5	2	5	3	5	5	2	3	4	4	5	2	5	4	3	2	5	2	18	1	2	1	0	1	0	0	0	1	1	0	1	0	0	1	1	1	0	1	0	1	1	0	0
3	5	3	4	1	4	1	3	5	4	2	3	2	3	2	1	3	4	1	2	1	3	1	18	1	2	1	0	1	0	0	0	1	0	1	1	0	0	1	1	0	0	0	0	0	0	0	0
1	3	2	4	1	3	2	5	2	4	4	5	1	4	3	4	2	5	3	1	1	5	1	17	1	4	1	0	0	0	0	0	1	1	0	0	0	0	0	1	1	0	0	0	0	0	0	0
3	2	2	5	5	2	5	3	1	2	2	4	5	1	3	2	4	5	1	3	1	2	2	20	1	1	1	0	0	0	0	0	1	0	0	0	0	0	1	0	0	0	0	0	0	0	0	0
4	1	1	2	1	2	5	2	4	5	5	3	3	2	4	1	1	4	1	2	1	2	2	20	1	1	1	0	1	1	0	0	1	1	1	1	0	0	1	1	1	0	1	0	0	0	0	0
4	3	2	3	1	2	2	5	4	5	2	1	2	4	1	4	2	5	1	2	1	5	2	18	1	2	1	0	1	0	0	0	1	1	1	1	1	0	1	1	1	0	1	0	1	1	0	0
3	1	1	4	1	5	1	2	2	5	2	3	1	4	2	1	1	5	1	5	1	2	2	19	1	3	0	0	1	1	0	1	1	1	0	0	0	0	0	1	1	0	0	0	0	0	0	0
4	5	5	4	1	5	1	3	3	5	5	3	1	5	2	5	1	5	1	3	1	5	2	23	2	2	1	0	1	0	0	0	0	0	1	0	0	0	0	0	1	0	0	1	1	0	0	0
5	3	1	3	1	2	1	2	2	5	1	3	5	2	3	1	1	5	1	4	4	2	1	19	1	1	1	0	1	0	0	1	1	1	1	0	0	0	1	1	1	0	1	1	0	0	0	0
4	3	1	4	4	5	1	5	3	5	5	4	1	5	2	5	1	4	3	2	4	5	2	20	1	2	1	1	1	0	0	0	1	0	1	1	1	0	1	1	1	0	0	0	0	1	0	0
3	2	1	5	1	5	3	5	2	5	2	5	1	5	4	5	2	4	1	3	1	4	2	19	1	3	0	0	1	1	0	1	1	1	0	0	1	0	0	1	1	0	1	0	0	0	0	0
4	1	5	3	4	2	4	2	3	2	5	4	1	2	5	3	1	3	1	5	1	5	2	19	1	3	1	0	1	0	0	0	0	1	0	1	0	0	0	0	1	0	0	0	1	0	0	0
3	2	1	5	1	5	1	5	2	5	3	5	1	3	2	5	3	5	1	5	1	5	2	23	2	2	1	1	1	1	0	0	1	0	0	1	1	0	1	0	1	0	0	0	0	0	0	0
3	4	4	2	1	2	2	5	3	5	2	3	4	3	4	3	1	3	4	2	1	5	2	20	1	1	1	0	1	0	0	0	1	0	0	0	0	0	1	1	1	0	0	0	0	0	0	0
2	1	5	2	5	3	5	2	2	1	5	3	1	2	5	2	2	3	1	3	1	2	2	23	2	2	0	0	1	1	0	0	1	1	0	0	1	0	0	1	1	0	1	0	0	0	0	0
1	3	2	4	5	3	2	4	2	4	3	1	3	4	3	4	5	1	5	4	2	4	2	18	1	3	1	0	1	0	0	0	1	0	0	0	0	1	0	0	1	0	0	0	0	0	0	0
4	2	5	2	4	2	1	4	3	1	2	3	1	2	3	4	1	4	5	2	1	3	2	18	1	1	1	1	1	1	1	1	1	1	1	1	1	0	1	1	1	1	1	1	1	1	1	0
4	3	1	3	1	5	2	5	2	5	3	1	1	5	2	5	3	5	2	3	4	5	2	19	1	2	1	0	0	0	0	1	0	0	1	1	0	1	0	0	1	0	1	0	0	0	0	0
4	3	5	3	4	2	5	3	3	5	5	3	5	2	3	5	1	5	1	4	1	5	2	18	1	2	1	1	1	0	0	0	1	0	1	0	0	0	1	1	0	0	0	0	0	0	0	0
5	2	3	1	4	1	1	2	1	4	2	4	2	4	1	2	2	3	1	3	3	4	2	20	1	3	0	0	1	1	0	0	1	0	0	0	0	0	0	0	1	0	0	0	0	0	0	0
3	5	1	2	1	3	1	5	2	5	1	3	1	4	2	1	3	4	1	3	1	2	2	18	1	3	1	0	0	0	0	0	0	0	0	1	0	0	1	0	0	0	0	0	0	0	0	0
2	5	5	1	4	2	3	2	3	4	5	3	1	2	2	1	1	5	3	1	1	4	2	20	1	2	0	0	1	1	0	0	0	1	1	0	1	0	0	0	0	1	0	1	0	1	0	0
5	3	1	3	4	2	2	3	1	4	3	1	2	1	3	2	1	2	3	5	2	1	2	22	2	1	1	0	1	0	0	0	1	0	1	0	0	0	0	1	1	0	0	0	0	0	0	0
1	3	1	3	3	5	1	3	3	5	4	3	1	5	4	2	2	5	5	4	1	5	2	19	1	3	1	0	1	0	0	0	1	0	1	0	0	0	1	1	1	0	0	0	0	0	0	0
5	2	1	3	2	5	1	4	2	5	1	4	2	4	3	5	2	5	1	2	1	5	2	19	1	1	1	0	1	0	0	0	0	1	0	1	0	0	0	1	1	0	0	0	0	1	0	0
3	5	4	2	4	5	1	3	5	4	5	3	2	5	4	5	1	5	2	3	1	5	1	21	1	3	1	0	1	0	0	0	1	1	1	1	0	0	1	1	1	0	1	0	0	1	1	0
4	1	2	4	1	5	1	5	2	5	4	3	2	4	4	1	1	3	5	2	4	2	2	19	1	2	1	0	1	1	0	0	1	1	1	1	1	0	0	1	1	0	0	0	0	0	0	0
1	2	1	4	5	2	2	4	2	1	3	2	1	2	2	5	1	4	4	2	1	3	2	18	1	2	1	0	1	1	0	1	1	1	1	1	1	0	0	0	1	0	1	0	0	1	0	0
4	5	5	4	4	5	2	3	3	5	5	4	2	4	3	5	4	5	2	4	3	5	1	19	1	1	1	0	1	0	0	0	0	1	0	0	0	0	1	0	1	0	0	0	0	0	0	0
1	2	2	5	5	2	3	4	2	3	4	5	3	2	3	4	3	4	5	2	4	3	1	18	1	1	1	0	1	0	0	0	1	1	1	1	1	0	1	1	1	0	0	0	0	0	0	0
4	5	5	2	4	5	1	5	3	5	5	4	1	3	2	3	2	4	1	3	1	4	2	20	1	2	1	0	1	0	0	0	1	1	1	1	1	0	1	1	0	0	1	1	0	0	0	0
1	4	4	5	1	5	1	2	3	5	1	3	1	3	2	5	1	5	1	5	1	2	1	25	2	3	1	0	1	0	0	0	1	0	1	0	0	0	1	1	1	0	1	0	0	0	0	0
4	3	1	4	4	5	3	5	2	5	1	2	1	2	3	5	2	5	3	2	1	5	2	20	1	1	1	0	0	1	0	1	1	1	0	1	0	0	1	1	0	1	0	0	0	0	0	0
5	1	1	4	1	2	5	4	3	5	1	3	1	5	2	1	2	4	1	3	3	5	2	19	1	2	1	1	1	1	0	1	0	1	1	1	1	0	0	0	1	0	0	0	0	1	0	0
4	3	1	3	1	3	4	3	5	2	2	3	4	3	4	1	5	4	1	3	5	3	2	20	1	2	1	0	1	1	0	1	1	1	0	1	1	0	1	0	0	0	0	0	0	0	0	0
4	5	5	2	5	3	2	5	3	1	5	4	1	3	1	2	2	3	1	3	2	4	1	19	1	2	1	0	0	0	0	0	0	1	0	0	0	0	0	0	1	0	0	0	0	0	0	0
4	5	5	2	1	5	1	3	2	5	2	3	1	5	3	1	1	5	5	3	3	5	2	18	1	3	1	0	1	0	0	0	1	1	1	0	0	0	0	0	1	0	0	0	0	0	0	0
4	1	5	2	1	5	1	3	2	5	5	3	1	5	2	5	1	5	1	3	1	5	1	18	1	3	1	0	1	0	0	0	1	0	1	1	0	0	1	1	1	0	0	0	0	0	0	0
4	1	5	3	4	3	1	2	3	1	5	3	3	2	3	1	1	3	5	4	1	2	2	18	1	3	1	0	1	0	0	0	1	1	0	1	0	0	1	1	1	1	1	0	0	1	1	0
4	1	1	2	4	5	1	5	3	5	2	3	1	5	3	5	2	5	1	3	1	5	2	19	1	1	0	1	1	0	1	1	1	1	1	1	1	0	0	0	1	0	1	0	0	0	0	0
1	2	1	5	1	2	5	4	2	5	2	5	3	2	1	3	3	5	3	2	1	3	2	19	1	2	1	0	1	0	1	0	1	1	1	1	0	0	0	1	1	0	0	0	0	0	0	0
5	3	4	3	5	2	2	5	2	5	4	2	3	2	3	5	1	5	1	2	1	5	2	18	1	2	1	0	0	1	0	0	0	1	1	0	0	0	0	1	0	0	1	0	0	0	0	0
4	3	1	2	4	5	2	3	3	5	5	3	2	5	3	5	2	5	2	3	1	5	2	18	1	1	1	0	0	1	1	0	1	1	1	1	0	0	0	1	1	0	0	0	0	1	0	0
2	5	1	4	1	5	1	4	4	5	2	4	1	3	4	5	2	5	1	5	1	5	2	18	1	3	1	0	1	0	0	1	0	0	1	0	0	1	0	0	1	0	0	0	0	1	0	1
1	5	4	2	3	5	1	3	3	5	3	4	1	2	1	5	2	4	1	3	2	5	2	19	1	2	1	0	0	0	0	0	1	0	1	0	0	0	1	1	0	0	0	0	0	0	0	0
4	5	5	4	4	5	1	4	3	2	5	4	2	5	2	5	1	5	1	5	3	5	2	19	1	3	1	0	1	0	0	0	1	0	0	0	0	1	1	0	1	0	0	0	0	0	0	0
5	1	1	5	2	1	5	2	1	5	5	1	3	4	5	2	2	1	2	1	4	1	2	18	1	2	1	0	1	0	0	0	1	0	0	1	1	0	1	0	1	1	0	0	0	0	0	0
2	5	1	2	5	4	5	4	5	1	1	3	1	4	2	1	4	5	5	2	1	4	2	19	1	4	1	0	1	0	1	0	1	1	0	0	0	1	1	1	1	0	0	0	0	0	0	1
2	3	5	1	2	5	5	2	5	1	3	5	3	2	3	2	1	5	3	1	2	4	2	21	1	3	0	0	1	1	0	0	1	1	1	1	0	0	0	1	0	0	1	0	0	1	1	0
1	4	1	2	1	4	2	3	5	4	3	5	1	2	1	3	2	1	4	3	2	3	2	19	1	4	1	0	1	0	0	0	1	0	0	0	0	0	0	1	0	0	0	0	0	0	0	0
4	3	5	3	3	2	4	5	3	4	1	4	4	2	4	5	1	4	5	1	2	3	2	20	1	3	1	1	1	1	1	0	0	1	0	1	0	0	1	0	1	0	0	0	0	0	0	0
2	5	5	2	1	2	1	5	3	5	5	3	2	5	3	5	1	5	2	3	3	5	2	19	1	2	1	1	1	0	0	0	1	1	0	0	0	0	0	1	0	0	1	0	0	0	0	0
3	4	1	4	5	2	3	1	5	3	1	2	2	5	3	5	1	4	2	4	3	5	2	19	1	2	1	0	1	0	0	0	1	1	0	0	1	0	1	0	1	0	1	0	0	0	0	0
4	5	1	2	1	3	1	3	2	5	2	3	1	5	3	5	1	5	5	3	1	5	1	20	1	2	1	0	1	1	0	1	1	1	0	0	0	0	1	1	1	0	0	0	0	0	0	0
4	2	5	2	1	2	4	2	2	1	2	3	3	2	3	1	1	5	5	2	1	5	2	19	1	3	1	0	1	0	1	0	1	0	1	0	0	0	0	1	0	0	1	0	0	0	0	0
1	2	1	4	1	2	2	5	2	5	1	4	1	2	1	5	1	5	1	2	1	5	2	18	1	3	1	1	0	0	0	0	1	1	0	0	0	0	1	1	0	0	0	0	0	0	0	0
1	4	1	5	1	4	2	3	2	3	1	5	1	4	1	5	1	5	1	3	1	5	2	18	1	2	1	0	1	0	0	0	1	0	1	0	0	0	0	1	1	0	1	1	1	0	0	0
4	3	1	2	4	3	4	5	3	2	2	1	1	3	3	5	2	5	3	4	2	3	2	20	1	1	1	0	0	0	0	0	1	0	0	0	0	0	1	0	0	0	0	0	0	0	0	0
4	3	5	2	4	3	2	4	3	1	5	4	1	4	2	4	1	4	2	3	1	4	2	18	1	1	0	0	1	0	0	0	1	0	0	0	1	1	1	0	1	0	0	0	0	0	0	0
1	2	4	2	3	5	2	3	2	5	3	1	3	2	3	5	3	5	5	2	2	3	1	18	1	2	1	0	1	0	0	0	1	0	1	0	0	0	0	0	1	0	0	0	0	0	0	0
3	4	3	4	2	5	1	5	2	5	2	3	3	4	1	5	1	5	4	2	1	2	2	19	1	4	0	1	0	0	1	0	1	1	0	0	0	0	1	1	0	0	0	0	0	0	0	0
4	5	5	3	4	5	1	2	3	4	5	3	3	5	4	1	2	4	5	3	3	5	2	18	1	3	1	1	1	1	0	1	1	1	0	1	1	0	0	1	1	1	1	1	1	1	0	0
4	3	2	3	4	1	1	2	2	5	2	3	1	2	3	1	1	3	1	2	1	2	2	19	1	2	1	0	1	0	0	1	0	0	1	1	1	0	1	0	1	0	0	0	0	1	0	0
4	1	5	1	4	1	3	2	3	2	5	4	2	3	4	3	4	1	2	1	4	2	1	20	1	1	1	0	0	1	0	1	1	0	0	0	0	0	0	1	0	0	0	0	0	0	0	0
2	5	1	2	1	3	1	5	3	2	1	3	1	5	2	1	1	4	1	3	1	4	2	20	1	2	1	1	1	0	0	0	0	1	1	1	0	0	0	1	1	1	1	0	0	0	0	0
4	1	1	2	1	2	1	5	2	1	2	3	1	5	3	2	2	4	1	3	1	4	2	19	1	3	1	0	1	0	0	1	0	1	1	1	0	0	0	1	1	0	1	0	0	0	0	0
4	3	5	3	4	2	1	5	3	4	5	4	5	3	1	5	1	3	1	5	3	2	2	21	1	1	1	0	1	0	0	0	1	0	1	0	0	0	1	0	0	1	0	0	0	0	0	0
2	5	3	1	1	5	1	3	4	5	2	1	4	5	3	5	1	5	2	3	1	5	2	18	1	3	1	0	1	0	0	0	0	0	1	1	0	0	0	0	1	0	0	0	0	0	0	0
4	3	5	3	4	5	1	3	3	5	5	3	1	2	3	5	1	5	1	2	1	5	1	20	1	1	1	1	1	1	0	0	1	1	0	1	0	0	0	1	1	0	0	0	0	0	1	0
1	2	1	3	1	2	1	5	2	5	4	5	3	2	3	5	2	5	5	2	1	5	2	22	1	3	1	0	1	0	0	0	1	0	0	1	0	0	1	1	0	0	0	0	0	0	0	0
4	2	1	4	4	5	1	5	3	5	1	3	2	5	3	5	3	5	5	2	3	5	2	20	1	1	0	0	1	1	0	1	0	0	1	1	1	0	1	0	1	0	0	0	0	1	0	0
5	1	2	4	3	2	5	2	1	5	2	5	4	2	4	5	2	5	1	4	2	5	1	20	1	2	1	0	0	0	0	0	1	0	1	0	0	0	1	1	0	0	0	0	0	0	0	0
5	1	2	1	1	5	5	2	2	5	2	3	5	2	2	5	4	5	3	2	4	5	2	17	1	1	1	1	1	1	0	1	1	1	1	1	1	1	0	1	1	0	1	1	1	1	1	0
4	3	1	3	4	5	4	2	3	5	5	3	1	5	4	5	2	3	3	4	4	5	2	20	1	2	1	0	0	0	1	0	1	0	0	0	0	1	0	0	1	0	1	0	0	0	0	0
4	2	5	3	4	2	2	4	3	5	5	4	1	2	1	2	1	3	1	2	1	3	2	20	1	2	1	0	1	0	1	1	1	0	1	1	0	0	1	1	1	0	1	0	0	1	0	0
4	5	5	3	4	5	1	5	3	5	5	3	2	5	2	1	1	5	1	3	1	2	1	23	1	3	1	1	0	1	1	1	1	1	1	1	1	0	1	1	1	1	1	1	1	1	1	0
4	3	1	4	1	5	1	2	2	5	2	4	2	4	2	5	2	5	1	2	1	5	1	23	1	1	1	1	1	1	1	1	1	1	1	1	1	0	1	1	1	1	1	1	1	1	1	0
1	2	5	3	4	5	5	3	2	5	3	2	1	5	1	5	2	5	5	4	2	5	2	21	1	2	1	0	1	0	0	0	0	1	1	1	0	0	1	0	1	0	0	0	0	1	0	0
4	5	1	5	1	5	4	2	3	4	5	3	4	2	1	5	4	5	5	3	1	2	2	21	1	3	0	0	1	1	1	0	0	0	1	0	0	1	1	0	0	0	0	0	0	0	0	0
4	3	5	3	4	5	2	5	3	5	5	4	1	2	3	5	1	5	4	1	1	5	2	21	1	3	1	0	1	0	0	0	1	1	1	1	1	1	1	1	0	0	0	0	0	0	1	0
5	2	1	3	1	5	1	3	2	5	2	3	1	2	3	5	2	5	1	4	1	5	2	22	1	1	0	0	1	1	0	0	1	1	0	1	0	0	0	1	0	0	0	1	0	0	0	0
4	1	5	3	1	5	1	2	3	5	1	5	3	5	4	1	2	5	3	2	4	5	1	21	1	1	1	0	1	1	1	1	0	0	1	1	0	1	1	1	1	0	0	0	0	1	0	1
4	3	5	4	4	5	1	4	3	5	5	3	3	4	2	4	3	4	5	3	3	5	2	21岁	1	3	1	0	1	0	0	0	1	0	1	0	0	0	0	1	0	0	1	0	0	0	0	0
1	4	1	4	1	5	1	5	4	5	4	2	1	2	3	5	2	5	5	2	4	5	2	21	1	1	0	1	1	1	1	0	1	1	1	1	1	0	1	1	1	0	0	0	0	0	0	0
2	3	2	4	5	1	2	5	5	1	1	2	1	2	5	1	5	4	3	4	5	3	2	22	1	2	1	0	1	0	0	1	1	1	1	1	1	1	1	1	1	0	1	0	0	1	0	0
4	2	1	4	1	5	5	2	4	5	2	4	1	4	1	4	2	5	1	3	1	5	2	22	1	2	1	0	1	0	0	1	0	1	1	1	1	0	1	1	1	1	0	0	1	0	1	0
4	3	5	3	4	5	1	5	3	5	5	3	1	2	3	1	2	5	5	4	1	2	2	23	1	2	1	0	1	0	0	1	1	0	1	0	0	0	1	1	1	0	1	1	0	1	0	0
3	1	1	2	1	5	1	3	2	5	1	3	1	2	3	5	1	5	1	3	1	3	2	21	1	1	0	0	1	1	0	0	1	1	0	0	0	0	1	1	0	0	0	0	0	0	0	0
4	2	5	2	1	5	1	3	3	5	5	4	1	2	4	5	1	5	1	3	1	5	2	21	1	1	0	0	1	0	1	0	1	1	1	0	0	0	1	1	1	0	0	0	0	0	0	0
2	5	1	2	1	5	2	5	2	5	4	2	3	5	3	5	1	5	1	3	2	5	2	24	1	1	1	0	1	1	0	0	1	0	1	1	1	0	1	1	1	0	1	0	0	0	0	0
4	2	1	3	1	2	1	3	2	5	2	3	1	2	3	5	2	5	1	2	1	5	2	23	1	1	1	0	1	1	0	0	1	1	1	1	1	0	1	0	0	0	1	1	0	1	0	0
4	5	5	2	4	5	4	1	3	5	5	1	4	3	4	5	2	5	5	3	1	5	2	23	1	3	0	0	0	1	1	0	0	0	1	1	1	0	0	0	0	0	0	0	1	0	0	1
5	3	1	3	1	5	1	3	2	4	2	4	1	4	3	2	2	3	1	3	1	5	2	23	1	2	1	0	1	0	0	0	1	1	1	0	0	0	0	1	1	0	0	0	0	1	0	0
4	3	2	3	1	2	5	4	1	2	5	4	4	2	1	2	4	3	5	2	2	4	1	22	1	1	1	0	1	0	1	0	1	0	0	1	0	0	1	0	1	0	0	0	0	0	0	0
5	1	1	4	2	5	3	2	1	5	4	3	5	1	1	5	3	5	5	4	1	3	2	22	1	1	1	1	1	1	1	1	0	1	1	1	0	0	1	1	1	1	1	1	1	1	1	0
4	2	3	5	1	4	1	4	3	5	5	3	4	1	3	5	1	5	1	3	1	5	2	24	1	2	1	0	0	1	0	1	0	0	1	0	0	1	0	1	1	1	1	0	0	0	0	1
4	3	5	4	1	5	1	5	2	5	4	3	1	4	3	1	1	5	1	3	1	5	2	22	1	2	1	1	1	1	1	0	1	1	1	1	1	0	1	1	1	1	1	1	0	1	0	0
4	3	3	1	1	5	2	5	2	5	2	4	1	3	2	5	1	5	2	1	4	5	2	23	1	2	1	0	1	1	0	0	0	0	0	1	0	1	0	1	1	0	1	0	0	0	0	0
4	5	5	2	4	5	4	5	3	4	5	3	3	5	3	5	1	3	5	2	1	5	1	21	1	2	0	0	1	0	1	0	1	0	0	1	0	0	1	1	1	0	0	0	0	1	0	0
4	2	3	4	4	2	1	2	2	5	5	3	5	4	2	5	1	5	1	2	1	5	2	22	1	1	1	0	1	0	0	0	1	1	0	0	0	0	0	1	1	0	0	0	0	0	0	0
4	5	1	2	1	5	1	5	3	2	1	3	1	5	2	5	1	5	1	3	1	5	2	22	1	2	1	0	1	1	0	1	0	1	1	0	0	0	1	0	1	0	0	0	0	0	0	0
1	5	2	4	1	4	3	4	1	4	3	5	3	4	1	5	1	5	3	4	2	5	1	21	1	2	1	1	0	1	1	1	1	0	1	1	0	0	0	1	1	0	1	0	0	1	1	0
4	5	5	3	4	5	1	5	3	5	5	3	1	5	4	5	1	5	1	4	1	5	1	22岁	1	1	1	0	1	0	0	0	0	0	1	1	0	0	1	0	1	0	1	0	0	1	0	1
4	5	4	3	1	5	4	5	2	5	1	3	3	2	3	5	2	4	1	2	4	5	1	23	1	3	1	0	0	0	0	0	1	0	0	1	0	0	1	1	0	0	0	0	0	0	0	0
4	3	5	3	5	2	1	4	5	4	5	4	1	3	3	4	4	5	3	5	4	5	1	23	1	1	1	1	1	1	1	1	1	1	1	1	1	1	1	1	1	1	1	1	1	1	1	0
3	1	5	3	1	5	2	4	3	5	3	1	3	4	4	5	2	5	3	4	2	5	2	22	1	2	1	0	1	0	0	0	1	0	1	1	0	0	0	1	1	0	0	0	0	0	0	0
4	2	4	3	3	2	2	5	3	5	2	4	4	3	4	5	2	5	3	2	1	5	1	22	1	2	0	0	1	1	0	0	0	1	1	1	0	0	1	1	1	0	0	0	0	0	0	0
5	3	5	2	1	5	4	2	2	5	5	3	1	5	3	1	3	5	3	2	4	2	1	23	1	3	1	1	0	1	1	1	1	1	0	1	1	0	1	1	0	0	0	0	0	1	0	0
5	1	1	2	1	5	1	3	3	5	1	3	1	5	3	5	2	5	1	3	1	5	2	22	1	2	1	1	1	1	1	1	1	1	1	1	1	0	1	0	1	0	1	0	0	1	0	0
4	5	5	4	4	5	1	5	3	5	5	3	3	5	3	5	2	5	1	3	1	5	2	22	1	2	1	0	1	1	0	0	1	1	1	1	1	1	0	1	1	0	1	1	0	0	0	0
4	3	5	3	4	3	2	4	3	4	5	1	1	4	1	2	1	3	2	4	2	4	2	20	1	3	1	0	1	0	0	0	1	1	1	0	0	0	0	1	1	0	0	1	0	0	0	0
4	2	5	3	3	1	5	2	2	1	3	2	5	1	3	1	5	3	5	2	1	3	1	23	1	1	0	0	0	1	1	1	1	0	1	1	1	0	1	0	0	0	1	0	1	1	0	0
4	3	1	3	1	5	1	3	4	5	2	4	1	3	2	3	2	3	4	5	1	5	2	21岁	1	2	1	0	1	0	0	0	1	1	1	1	0	0	0	1	1	0	0	0	0	0	0	0
1	5	1	3	1	2	1	5	3	5	3	2	2	1	3	1	2	3	1	3	3	4	1	20	1	2	1	0	0	0	0	0	1	1	1	0	0	0	1	1	1	0	0	0	0	0	0	0
1	2	1	3	1	5	4	5	3	5	3	2	1	2	5	2	4	2	1	2	5	2	1	21	1	1	1	0	0	1	0	0	1	0	1	0	1	0	1	1	1	1	1	0	0	0	0	0
3	2	2	5	3	5	5	3	2	3	2	1	2	4	2	3	1	3	1	5	1	5	2	25	1	3	1	0	0	0	0	0	0	0	0	1	1	1	1	0	1	0	0	0	0	0	0	1
2	1	1	2	2	1	5	3	3	5	2	1	3	1	2	3	5	2	3	5	2	3	1	23	1	1	0	1	0	1	1	0	0	0	1	1	0	0	1	0	1	0	0	0	0	0	0	0
4	5	5	2	4	5	1	3	3	1	5	3	4	1	3	5	4	5	1	3	4	5	1	20	1	1	1	0	1	1	0	1	1	0	0	0	1	0	1	0	0	0	0	0	0	0	0	0
5	4	3	1	5	3	3	2	4	5	1	3	3	1	3	5	3	4	3	1	1	4	2	22	1	2	1	0	1	1	0	1	0	1	0	1	0	0	0	0	1	0	1	1	0	1	0	0
5	2	5	2	1	5	1	2	3	1	4	3	4	2	1	4	1	5	2	5	3	2	2	21	1	1	1	0	1	1	0	1	1	1	1	0	0	0	0	1	1	0	0	0	0	0	0	0
4	3	5	3	4	3	1	4	3	5	5	4	5	3	5	4	1	3	1	4	4	3	2	24	1	1	0	0	1	0	0	0	0	0	1	0	0	0	0	1	0	0	0	0	0	0	0	0
4	3	5	3	1	5	4	5	3	4	5	4	1	2	3	5	2	5	5	4	1	5	2	22	1	1	1	1	1	1	1	1	1	1	1	1	1	0	0	1	1	1	1	1	1	1	0	0
4	2	5	1	4	2	1	2	3	2	5	3	5	2	5	1	3	2	5	2	4	3	2	24	1	1	1	1	1	1	1	0	0	0	1	1	1	0	1	0	0	0	0	1	1	0	0	0
4	2	1	4	4	2	1	4	3	2	5	3	1	3	2	1	1	3	3	4	1	3	2	22	1	1	1	1	1	1	0	0	1	1	1	1	1	0	1	1	1	1	0	0	1	0	0	0
5	2	2	3	3	2	3	2	1	5	2	3	3	2	4	5	4	5	3	2	4	2	1	25	1	1	1	1	0	1	0	1	1	0	1	1	1	0	1	1	1	1	1	1	1	1	1	0
1	5	5	2	5	4	2	3	2	5	2	5	1	5	2	4	3	5	3	4	5	2	2	23	1	1	1	1	1	1	0	0	0	0	1	1	0	0	1	1	1	0	1	0	0	0	0	0
4	3	2	4	4	5	1	4	3	5	4	3	3	2	1	5	4	5	3	2	2	5	2	23	1	1	1	0	1	0	0	0	1	0	0	0	0	0	0	1	1	0	0	0	0	0	0	0
4	3	1	3	4	5	1	2	3	5	5	3	1	5	3	5	1	5	1	4	1	5	1	24	1	2	1	1	1	1	0	1	1	1	1	1	1	0	1	1	1	1	1	1	1	0	0	0
4	1	5	2	2	5	1	2	3	5	4	3	2	5	3	5	1	5	1	3	1	5	2	23	1	1	1	1	1	1	1	1	1	1	1	1	1	0	1	1	1	1	1	1	1	1	1	0
5	3	2	4	1	5	1	2	3	5	1	3	1	2	3	5	1	5	3	2	4	5	2	25	1	3	1	0	0	0	0	1	0	0	0	0	1	1	0	0	0	0	0	0	0	1	0	0
4	3	1	3	5	2	1	4	5	3	2	3	5	2	4	2	5	3	5	1	4	5	1	25	1	1	0	1	1	1	1	1	1	0	1	1	1	0	1	1	0	1	0	0	1	0	0	0
4	5	1	4	4	5	1	5	3	5	1	3	1	5	2	5	2	5	1	5	4	2	2	23	1	1	1	1	1	0	0	0	0	0	1	1	0	1	0	0	1	0	1	0	1	0	0	0
1	5	5	3	2	5	1	3	2	1	1	3	1	5	4	5	1	5	1	4	4	5	2	23	1	2	1	0	1	1	0	1	0	0	1	1	0	0	1	0	1	1	1	0	1	0	0	0
3	4	2	3	2	5	3	4	5	4	2	1	3	1	4	2	3	2	3	4	3	5	1	24	1	2	1	0	0	0	0	0	0	0	0	1	0	0	0	0	0	0	0	0	1	0	0	0
4	2	5	3	1	2	1	5	2	4	5	2	3	5	3	2	5	3	5	2	1	4	1	24	1	1	1	0	0	0	0	0	0	1	0	0	0	0	0	0	0	0	1	0	0	0	0	0
4	3	5	1	4	1	2	5	3	2	5	4	4	3	1	5	4	3	1	3	1	5	2	22	1	1	1	1	1	1	1	0	1	0	1	1	1	0	1	1	1	1	1	1	1	1	1	0
5	2	2	3	1	5	5	2	4	5	1	4	5	2	2	5	1	5	1	4	4	5	2	23	1	3	1	1	1	1	1	1	1	1	1	1	1	1	1	1	1	1	1	1	1	1	1	1
4	3	5	1	4	1	4	2	5	1	3	1	2	1	4	5	3	2	5	2	2	4	2	20	1	1	1	0	1	0	0	0	1	1	1	0	1	0	0	1	1	0	0	0	0	0	0	0
4	3	5	3	1	5	1	3	3	5	1	4	1	2	4	2	3	5	4	2	4	2	2	23	1	2	1	1	1	1	0	0	0	0	1	1	1	0	0	1	1	0	1	0	0	0	0	0
1	5	1	3	1	2	2	1	4	5	1	5	2	3	1	5	3	4	1	2	2	5	1	22	1	1	1	0	1	0	1	1	1	1	0	1	0	0	1	1	1	0	0	0	0	0	0	0
3	5	1	2	4	5	1	5	3	5	4	3	1	5	3	5	1	5	5	2	1	5	2	21	1	2	0	0	1	1	0	0	0	1	0	1	0	0	0	0	1	0	1	0	0	0	0	0
1	3	1	3	1	3	2	4	1	5	3	4	1	5	4	3	2	5	3	2	1	5	1	22	1	2	1	0	1	0	0	1	1	1	1	1	1	0	1	1	1	0	0	0	0	0	0	0
5	2	2	3	4	2	5	2	2	5	4	2	5	2	3	5	4	5	5	4	4	5	2	20	1	1	1	1	1	1	1	1	1	1	1	1	1	1	1	1	1	1	1	1	1	1	1	1
1	5	1	3	5	2	1	5	4	2	2	4	1	5	4	2	1	3	1	4	1	3	1	22	1	1	1	0	1	0	0	0	1	0	0	0	1	1	1	1	0	0	1	0	0	0	0	1
4	3	5	1	4	3	3	2	3	5	5	2	5	1	4	5	4	5	3	4	4	5	2	20	1	2	1	0	0	1	0	0	1	1	1	1	1	0	1	1	1	1	1	1	1	1	1	0
2	5	1	4	4	5	1	4	3	5	1	3	1	5	3	5	1	4	1	3	1	5	1	21	1	3	1	0	0	1	0	0	1	0	1	0	0	0	0	1	0	0	0	0	0	1	0	0
5	2	5	4	4	5	5	3	2	5	1	3	5	1	3	5	2	5	5	3	3	5	2	20	1	2	1	0	0	0	0	0	1	0	1	1	0	1	1	1	0	0	0	0	0	0	1	0
3	2	5	3	1	4	1	5	3	4	5	1	4	1	4	3	4	3	5	3	1	2	2	21	1	1	1	0	1	0	0	1	1	1	1	1	1	1	0	1	1	0	1	1	1	1	0	1
4	3	2	1	3	2	5	4	2	1	1	4	5	2	1	2	5	4	1	5	2	1	2	22	1	1	1	0	1	1	0	1	1	0	1	0	0	0	1	1	1	0	1	0	0	0	0	0
4	1	5	1	4	5	3	2	3	5	5	3	3	2	3	5	4	5	5	3	4	5	2	21	1	3	1	1	1	0	0	0	1	0	1	1	0	0	0	1	1	0	0	0	0	0	0	0
4	1	5	3	4	2	5	2	3	2	5	3	5	3	5	2	4	3	3	5	4	2	2	20	1	1	1	0	1	0	1	0	1	1	1	1	0	0	1	1	1	1	1	0	0	1	0	0
1	3	2	3	1	5	2	3	2	5	3	2	4	2	1	2	1	4	1	2	2	4	2	21	1	2	1	1	1	0	0	0	1	1	1	1	1	0	1	1	1	0	1	0	0	1	0	0
2	1	3	2	4	2	1	3	3	4	3	4	5	2	1	4	1	3	1	5	1	2	1	21	1	3	1	1	0	0	0	0	1	1	0	0	0	0	1	1	1	1	1	0	0	0	0	0
2	1	5	3	4	5	4	2	3	2	5	2	4	2	4	2	3	5	1	2	2	3	1	23	1	2	1	0	0	1	0	1	1	1	0	0	0	1	0	1	0	0	0	0	1	0	0	0
1	5	1	2	4	5	1	3	2	5	1	3	1	4	3	1	1	5	1	3	1	5	2	21	1	2	1	0	0	1	0	0	1	1	1	1	1	0	1	1	1	0	0	0	0	0	0	0
4	1	5	3	4	1	1	4	3	1	5	1	1	2	5	3	5	4	5	4	5	2	2	22	1	1	1	1	0	0	0	0	1	1	0	1	0	0	0	1	0	0	0	0	1	0	0	0
4	1	5	2	4	5	4	3	3	4	5	3	2	3	4	5	1	5	2	3	1	5	2	22	1	2	0	0	1	0	1	1	1	0	0	0	0	0	0	0	0	0	0	1	0	0	0	0
3	1	1	4	2	5	5	4	4	5	2	5	3	2	3	4	1	3	4	3	1	5	2	21	1	1	1	0	1	1	0	0	0	1	0	1	1	0	1	1	0	0	1	1	1	1	0	0
4	2	1	2	1	5	1	2	1	5	2	4	1	3	2	5	4	5	4	5	1	5	1	20	1	1	1	1	1	0	0	0	1	0	0	1	0	0	1	0	0	0	1	0	0	1	1	0
1	5	4	2	1	5	2	5	3	5	3	4	4	5	1	5	1	4	1	4	2	4	1	20	1	3	1	0	1	1	0	1	1	1	1	1	0	0	1	1	0	1	0	0	0	1	0	0
4	1	5	2	4	5	1	3	3	5	5	3	2	5	3	5	2	5	1	3	1	5	2	21	1	2	1	0	1	0	0	0	1	0	1	0	0	0	1	1	1	0	0	0	0	0	0	0
4	1	2	3	4	5	1	2	4	5	2	3	5	4	4	5	1	5	1	4	1	5	2	21	1	1	1	0	1	1	1	0	1	0	1	1	0	0	0	1	0	0	0	1	1	1	1	0
2	3	5	4	4	5	2	5	2	5	1	3	2	3	1	5	4	5	2	3	3	5	1	20	1	3	1	0	0	0	0	0	1	0	0	0	0	0	0	0	0	0	0	0	0	0	0	1
5	2	5	2	3	5	5	3	2	5	4	3	3	5	4	5	1	4	1	3	5	4	2	20	1	1	1	0	1	1	0	0	1	1	1	1	0	1	1	1	1	0	0	0	0	0	0	1
1	2	4	3	5	2	2	3	5	1	1	2	5	2	5	2	5	3	1	4	5	3	1	19	1	5	1	0	0	0	0	0	0	0	1	0	0	0	0	0	1	0	0	0	0	0	0	0
2	5	5	2	1	5	2	5	3	4	5	2	2	5	2	4	2	4	5	1	4	5	1	19	1	1	1	0	1	0	0	1	0	0	1	1	0	0	1	1	1	0	1	0	0	1	0	0
4	5	1	2	4	3	1	2	3	1	5	3	1	2	3	2	1	4	5	4	3	5	2	20	1	2	1	1	1	0	0	0	0	1	1	1	0	0	0	1	1	0	1	0	0	0	0	0
3	2	1	2	1	5	1	3	2	5	2	3	3	2	2	5	1	5	1	3	1	5	2	19	1	1	1	0	1	0	0	0	0	0	1	1	0	0	0	1	0	0	0	1	1	0	0	0
4	3	2	5	1	5	1	5	2	5	1	4	3	2	4	2	1	5	1	4	5	2	2	21	1	3	1	0	1	0	0	0	1	1	1	0	0	0	1	1	1	0	0	1	0	0	0	0
4	5	5	2	4	5	3	5	3	5	5	3	1	2	4	5	2	5	3	2	1	5	2	20	1	2	1	0	1	1	0	1	0	0	1	0	1	0	1	0	1	0	0	1	0	0	0	0
1	5	1	2	1	5	2	3	2	5	2	3	1	2	3	5	2	5	1	3	1	5	2	21	1	3	1	0	1	0	0	0	1	1	1	0	0	0	1	1	1	0	0	0	0	0	0	0
1	3	1	4	1	5	2	5	2	5	2	5	1	5	1	5	2	5	1	4	1	5	2	19	1	2	0	0	1	0	0	0	0	1	0	0	0	0	0	0	0	0	0	0	0	0	0	1
1	2	1	2	1	2	1	3	2	5	2	3	1	5	4	5	2	5	5	2	1	5	2	20	1	2	0	0	0	0	0	1	0	1	0	1	0	0	1	0	0	0	0	0	0	0	0	0
1	5	5	4	1	5	2	5	2	5	3	5	3	5	1	2	1	4	5	2	2	5	2	19	1	2	1	0	0	0	1	1	0	0	0	1	1	0	1	0	0	0	1	0	0	0	0	0
3	2	2	4	1	3	1	4	4	1	2	4	5	3	2	3	3	5	4	5	4	5	1	20	1	1	1	1	1	0	0	0	0	0	1	1	0	0	1	1	1	1	0	0	0	0	0	0
4	1	4	3	3	5	4	2	1	5	1	3	4	2	4	1	1	5	3	1	4	2	2	19	1	1	1	0	1	0	0	0	0	0	1	1	0	0	0	1	1	0	1	0	0	0	0	0
5	2	4	3	1	5	1	3	4	5	1	4	5	2	4	5	1	5	1	4	1	5	2	19	1	1	1	1	1	0	0	0	1	1	1	0	1	0	1	1	1	0	0	0	0	0	0	0
2	5	4	3	3	5	3	5	2	1	4	3	4	2	1	2	1	4	1	2	1	5	2	21	1	1	1	1	1	1	1	1	1	1	1	1	1	0	1	1	1	0	1	1	1	1	1	0
4	5	3	4	1	5	1	5	2	4	1	3	3	5	4	5	1	5	1	3	2	5	2	19	1	3	1	0	1	0	0	0	0	1	1	0	0	0	1	0	1	0	0	0	0	0	0	0
3	1	5	1	2	5	1	4	3	2	5	3	2	5	2	5	3	5	4	3	3	5	1	19	1	2	1	0	1	1	1	0	0	1	0	1	1	0	1	1	0	0	0	0	0	1	1	0
5	4	3	4	1	3	5	4	4	5	2	3	5	4	2	5	3	5	4	2	1	5	2	20	1	1	1	0	1	0	0	1	1	0	1	1	0	0	0	1	1	0	1	0	1	0	1	0
4	2	5	2	4	2	1	3	3	5	5	1	1	4	2	4	2	5	1	2	1	5	2	20	1	1	0	0	1	0	0	0	1	0	0	1	0	0	0	0	1	0	0	0	1	0	0	0
2	5	5	2	4	5	1	5	3	5	5	3	1	5	2	5	1	5	1	3	1	5	2	19	1	2	1	0	1	0	0	0	1	1	0	0	0	0	0	1	1	0	0	0	0	0	0	0
4	5	5	2	4	1	1	3	3	4	5	3	3	5	3	1	2	4	5	3	1	4	2	20	1	3	1	1	0	0	0	1	1	0	0	1	1	0	1	1	1	0	1	0	1	0	0	0
1	2	4	3	1	5	1	3	1	5	1	3	4	2	3	5	1	5	1	2	2	5	1	19	1	1	1	0	1	1	0	0	1	1	1	0	0	0	1	1	0	0	0	0	1	0	0	0
2	5	4	3	1	2	1	2	3	5	2	3	1	2	3	2	1	5	1	2	1	5	2	20	1	4	1	0	1	0	0	0	1	0	0	0	0	1	0	1	0	0	0	0	0	0	0	1
4	1	2	3	1	5	1	5	3	5	1	3	4	5	4	5	1	5	1	4	4	5	2	19	1	2	1	0	0	0	0	0	1	0	1	1	0	0	1	1	1	0	0	0	0	1	0	0
2	1	1	5	5	2	1	4	5	3	2	4	1	3	4	2	3	2	3	1	1	2	2	21	1	2	1	0	1	0	0	0	0	0	1	0	1	1	0	0	1	0	0	0	0	1	0	1
4	5	5	3	4	5	1	5	3	5	5	3	3	5	3	5	1	5	5	3	3	5	2	19	1	2	1	0	0	0	0	0	0	1	1	1	0	0	0	1	1	0	1	0	0	0	0	0
4	1	2	5	4	5	3	4	3	5	5	2	1	2	2	5	4	5	3	2	4	5	2	21	1	2	1	1	1	0	0	0	0	1	1	1	0	0	0	0	1	0	1	1	0	0	0	0
1	3	1	3	1	5	1	5	2	5	2	3	1	5	3	5	2	4	1	3	1	5	1	20	1	1	1	0	1	0	0	0	0	1	1	1	0	0	1	1	1	0	0	0	0	0	0	0
4	3	5	3	5	2	2	5	3	4	5	1	4	5	5	2	5	3	3	4	5	3	2	19	1	1	1	0	1	1	0	0	1	0	0	0	0	1	1	1	0	0	0	0	0	0	0	1
4	1	5	3	4	2	4	2	3	5	5	3	4	5	4	5	1	5	1	2	1	5	2	20	1	1	1	0	1	0	1	0	1	1	1	0	0	0	1	1	1	0	0	0	0	0	0	0
5	3	2	3	1	2	5	2	4	2	2	3	1	2	3	1	1	5	1	2	1	2	1	21	1	4	1	0	1	0	0	1	1	1	1	1	1	0	1	1	1	1	1	0	1	0	1	0
3	4	1	5	1	4	1	3	4	3	2	5	3	4	3	4	2	3	5	2	1	3	2	20	1	1	1	1	1	0	0	0	1	1	0	0	0	1	1	1	1	0	0	0	0	1	0	0
2	5	4	2	1	5	1	3	3	5	1	4	4	5	4	5	1	5	1	5	1	5	1	20	1	1	1	0	1	1	0	0	1	1	0	1	0	0	1	1	0	0	0	0	0	1	0	0
4	1	1	2	4	2	1	3	3	1	2	3	1	2	2	1	2	5	1	2	1	3	2	21	1	3	1	0	0	0	0	0	1	1	1	0	0	0	1	1	1	0	0	0	0	0	0	0
5	1	4	3	3	5	4	2	2	5	4	3	3	1	4	1	3	2	5	1	1	5	1	19	1	2	1	0	1	0	0	0	0	1	0	0	0	0	0	0	1	0	0	0	0	0	0	0
4	3	4	3	3	5	4	5	2	5	3	4	2	1	1	5	3	4	2	4	3	2	2	21	1	2	1	0	1	0	0	0	1	1	1	0	1	0	0	1	0	0	0	1	0	0	0	0
4	5	5	3	4	5	1	5	3	5	5	3	1	5	3	5	2	5	5	2	1	5	2	19	1	2	1	0	1	0	1	0	0	0	1	1	1	0	1	0	1	0	0	0	0	0	0	1
4	5	1	3	4	3	1	4	3	5	5	1	3	5	1	5	2	5	5	1	2	5	2	20	1	2	1	0	1	0	0	0	1	1	1	0	0	0	0	1	1	0	0	0	0	0	0	0
3	1	1	3	1	5	3	2	3	5	2	3	1	5	2	5	1	4	1	2	1	2	2	22	1	4	1	0	1	0	0	0	1	0	1	0	0	0	0	0	1	0	0	0	0	0	0	0
2	1	5	3	4	5	1	2	3	5	5	3	1	4	3	5	2	5	1	3	1	2	2	20	1	2	1	1	0	1	0	1	1	1	0	0	1	0	0	0	1	0	0	0	0	1	0	0
																						2	20	1	1	1	0	1	0	0	0	1	0	1	1	0	1	1	1	1	1	1	0	0	1	0	0
																						1	20	1	1	0	0	1	1	0	1	1	0	0	1	0	1	1	1	1	1	1	0	1	1	0	0
																						2	18	1	3	1	1	1	1	1	1	1	1	1	1	1	0	1	1	1	1	1	1	1	1	1	0
																						2	21	1	3	1	0	0	0	0	0	0	0	1	0	0	0	0	0	1	0	0	0	0	0	0	0
																						2	20	1	1	1	0	1	0	0	0	1	0	0	1	0	0	0	0	1	0	1	0	1	1	0	0
																						2	20	1	2	1	0	1	0	0	1	1	1	1	1	1	0	1	1	1	1	0	0	0	0	0	0
																						2	20	1	1	1	0	1	0	0	0	1	1	0	0	0	1	0	1	1	0	1	0	0	0	0	0
																						2	21	1	2	1	0	1	0	0	0	0	0	1	1	0	0	0	1	0	0	0	0	0	0	0	0
																						2	21	1	2	1	1	0	0	0	0	1	0	0	0	0	0	1	0	1	0	0	0	0	0	0	0

## Sheet: data for BWS analysis
b1	w1	b2	w2	b3	w3	b4	w4	b5	w5	b6	w6	b7	w7	b8	w8	b9	w9	b10	w10	b11	w11
5	2	1	3	1	2	1	3	2	1	1	3	1	2	3	5	2	5	1	4	1	5
4	5	3	2	1	3	1	5	3	5	5	4	1	5	1	4	1	4	1	3	1	4
4	1	1	2	1	2	1	2	2	4	2	3	1	5	3	1	3	5	2	3	1	2
4	3	4	3	3	5	4	2	2	5	5	3	4	5	3	5	1	5	1	4	4	3
3	2	5	3	1	5	1	5	3	5	4	3	2	1	4	2	2	5	5	2	1	5
4	2	5	1	4	5	2	5	3	5	5	3	3	4	3	5	1	5	5	4	4	5
4	1	5	2	3	2	4	5	1	2	5	1	4	3	4	5	2	5	4	2	4	3
1	2	1	3	1	5	2	3	2	5	3	4	1	2	1	5	2	5	1	4	2	5
1	5	1	2	1	2	2	5	2	5	2	5	1	2	3	5	1	5	1	2	1	5
2	5	1	2	1	5	1	2	2	5	1	3	1	5	2	5	1	5	1	3	1	2
5	1	1	2	1	2	5	2	2	1	2	3	1	2	2	1	2	5	1	3	1	2
5	1	5	4	4	5	3	2	2	5	5	3	1	4	3	1	1	5	1	4	1	2
2	1	1	3	4	5	1	2	4	5	1	3	4	3	4	5	1	5	1	4	3	2
1	2	3	4	1	3	1	4	4	2	2	4	1	4	1	4	3	5	1	4	1	3
2	1	1	2	1	5	1	2	2	5	2	3	1	4	3	5	1	5	1	3	1	2
1	3	4	3	3	2	2	1	5	2	3	4	4	3	1	2	5	3	3	5	2	3
1	2	1	4	1	3	2	4	3	2	1	4	1	4	1	4	1	4	1	5	1	5
3	2	1	5	1	4	1	2	2	5	4	5	3	2	3	5	2	5	1	2	1	5
1	5	1	2	1	2	2	4	2	4	1	5	1	4	1	4	2	4	1	3	1	3
2	5	1	2	1	5	5	2	4	5	4	3	1	4	2	5	1	4	1	3	1	5
5	3	2	4	5	1	5	1	5	2	3	4	5	4	5	4	5	1	3	1	5	1
1	5	5	2	5	1	2	5	3	2	1	2	4	1	1	2	3	2	1	5	5	1
5	3	2	3	1	2	3	1	2	5	4	2	3	2	3	2	4	3	3	4	4	3
3	4	1	4	1	2	1	5	2	5	1	4	3	4	2	5	2	5	5	2	1	5
1	2	1	3	1	3	1	4	2	1	2	5	3	4	1	4	1	4	5	3	2	4
4	2	5	3	1	2	1	5	2	5	2	5	1	2	1	5	2	5	1	2	1	5
1	3	4	3	1	2	2	3	2	5	3	1	4	2	1	5	1	5	1	4	2	5
4	3	5	2	4	5	5	2	3	4	2	5	4	3	1	2	2	3	3	4	4	3
5	2	1	3	1	5	1	2	2	5	4	3	3	2	3	5	2	5	5	2	1	5
2	4	3	5	4	3	2	3	2	5	4	1	4	2	3	4	2	1	5	2	4	2
3	2	1	3	5	2	1	2	5	2	2	3	1	3	5	2	2	3	1	2	1	3
4	3	5	3	1	2	1	3	2	4	1	5	3	5	3	2	1	4	5	3	1	4
3	5	1	4	1	3	1	5	3	5	2	3	1	5	2	1	1	5	1	2	1	5
2	3	5	1	5	3	2	3	5	1	3	4	1	5	5	3	3	1	2	5	3	4
3	5	3	5	3	5	3	2	1	2	1	4	1	3	1	5	1	5	4	5	2	5
4	5	5	2	4	5	2	3	3	1	5	1	1	5	1	5	4	5	4	5	2	5
5	1	1	2	1	3	5	4	4	5	1	3	5	4	2	4	1	3	1	2	1	5
3	2	1	4	1	5	1	4	4	5	2	4	1	4	2	5	2	5	5	3	1	5
4	3	5	3	4	5	1	2	3	5	5	3	1	2	3	5	1	5	1	4	1	5
1	2	2	5	1	5	2	5	2	5	4	5	3	2	3	5	4	5	5	2	2	5
5	1	4	5	3	4	4	3	5	1	3	5	1	4	5	3	5	3	3	5	2	3
1	4	5	3	3	2	5	3	5	1	1	3	3	1	2	1	3	2	4	2	1	5
4	1	5	2	1	3	2	5	5	1	5	3	2	3	3	4	3	5	5	3	2	1
1	5	2	3	3	5	3	1	2	4	2	3	3	1	4	1	4	3	1	3	4	2
4	3	5	3	4	5	4	2	3	4	5	3	3	1	3	4	4	3	2	4	3	5
4	1	2	4	4	5	3	2	1	3	2	3	4	3	2	5	4	2	3	5	5	2
1	5	1	3	1	5	2	5	2	5	1	5	1	5	2	5	1	5	3	5	2	5
2	1	1	2	4	5	1	2	3	5	2	3	1	4	3	1	1	4	1	3	3	4
1	4	2	5	5	4	2	1	1	3	3	5	1	2	1	2	5	3	1	2	1	2
4	1	4	1	1	2	1	3	2	5	2	3	2	5	4	1	1	3	2	4	3	1
4	2	5	4	4	2	4	5	3	4	5	3	4	5	3	4	2	5	5	1	1	4
3	2	1	3	3	2	2	4	4	5	4	5	1	2	1	5	1	5	1	2	2	3
5	2	2	4	1	3	1	2	5	2	4	1	4	5	5	4	5	1	4	1	5	3
3	2	1	2	1	4	1	2	1	4	3	5	1	5	4	3	3	5	4	2	1	2
5	3	1	2	4	5	4	2	2	1	1	3	1	2	2	5	2	5	1	3	1	5
3	2	1	2	1	5	1	3	2	1	1	4	1	5	3	1	1	4	1	3	1	2
1	2	1	4	1	5	1	4	3	1	5	4	2	4	2	4	1	4	1	4	3	1
5	4	1	5	1	4	5	4	2	3	4	5	3	4	3	4	4	5	5	2	1	5
4	1	1	4	1	5	1	4	3	2	2	3	1	3	2	5	2	5	1	5	1	2
1	5	5	2	4	5	2	3	3	5	3	4	1	4	1	5	1	5	1	5	1	5
4	1	5	2	4	5	1	2	3	5	5	3	1	3	2	5	2	5	1	5	1	5
5	1	2	3	5	3	3	5	1	3	2	4	1	3	5	3	4	3	3	5	4	3
2	3	5	1	1	5	1	2	4	2	2	4	1	5	2	5	4	5	2	5	1	4
4	1	1	3	1	2	5	2	1	5	1	2	3	2	4	1	2	5	1	2	4	3
4	3	1	3	1	2	3	1	1	5	2	5	1	2	2	5	3	5	4	5	1	2
4	1	5	3	1	5	1	2	3	5	5	3	1	3	4	1	2	5	5	2	1	2
2	1	4	2	1	5	5	2	2	5	1	3	1	5	4	5	2	5	1	2	1	5
5	1	2	4	1	5	4	2	3	5	1	3	5	2	3	1	4	5	3	2	4	5
4	1	1	2	1	5	1	2	3	5	1	3	3	2	3	5	1	5	5	4	1	5
2	5	2	4	4	3	4	3	3	5	5	1	1	5	4	1	2	5	2	5	3	5
5	2	5	3	4	5	1	3	3	5	5	3	1	4	3	5	1	5	5	4	3	5
4	1	1	4	1	2	1	2	2	1	2	3	1	5	3	2	2	4	1	2	1	2
4	2	5	2	4	5	1	2	3	5	5	3	3	2	3	5	2	5	5	2	1	5
1	2	4	5	1	5	2	3	2	1	3	5	1	5	1	5	2	3	1	2	2	5
4	2	5	2	4	5	1	5	3	5	5	4	3	5	3	5	2	5	4	2	3	5
4	5	1	4	5	3	3	5	2	4	2	3	1	5	3	4	1	4	1	2	1	2
1	5	4	2	1	5	1	5	2	5	2	3	1	5	4	5	2	5	1	3	1	4
4	2	1	2	1	5	1	4	2	5	2	3	1	4	3	5	1	5	1	2	1	5
1	3	2	3	1	2	2	4	2	5	3	5	5	1	1	5	4	5	3	4	2	5
4	3	1	3	4	5	5	2	2	5	2	3	1	2	2	1	1	5	4	3	4	3
4	1	5	2	4	2	4	2	3	1	5	3	3	5	3	1	2	4	1	3	1	2
1	2	4	2	1	5	2	3	3	5	5	4	1	5	1	5	1	5	1	3	2	4
3	1	5	2	1	5	1	3	3	1	1	3	1	5	2	5	1	5	1	3	1	5
3	1	1	2	1	5	1	2	2	5	2	3	1	5	2	1	2	5	1	2	1	2
4	3	1	3	3	2	3	1	1	5	4	2	2	1	1	3	2	4	1	2	3	4
4	3	5	2	4	5	1	3	3	1	5	3	2	3	4	1	1	5	2	5	3	2
2	4	5	2	4	5	5	3	3	5	4	3	1	2	2	5	4	1	2	5	4	1
4	3	5	3	4	2	1	5	3	5	5	3	1	5	3	5	2	5	1	4	1	5
4	1	1	3	1	5	1	2	2	5	5	3	1	4	3	5	2	5	1	4	1	5
3	5	1	4	1	5	1	2	2	5	1	3	1	4	2	5	1	5	1	3	1	5
5	2	4	5	3	5	4	1	4	5	2	5	4	2	4	5	1	5	1	2	1	5
4	5	5	2	4	3	1	3	3	5	5	3	2	3	2	1	1	5	2	5	3	5
2	3	1	3	5	3	1	4	2	4	4	3	3	4	3	4	1	3	5	3	3	2
4	3	5	3	3	2	2	4	1	5	4	1	3	5	3	5	2	5	5	1	2	5
3	5	1	2	1	2	1	3	2	4	1	4	1	5	2	5	2	5	1	3	1	4
1	2	1	5	1	4	2	5	2	3	1	5	3	5	3	5	3	5	3	5	1	5
1	3	1	3	1	5	1	4	2	4	2	4	1	3	1	2	1	5	1	4	1	5
1	3	1	5	1	5	2	5	1	5	3	5	1	2	1	5	1	5	1	2	1	5
1	2	1	4	1	2	3	4	2	5	2	5	1	2	3	5	2	5	5	2	1	3
4	2	5	3	5	2	2	3	3	5	5	2	5	2	4	3	5	4	1	2	2	3
4	2	1	4	1	5	1	5	2	5	1	3	1	2	1	5	1	5	1	4	1	5
4	1	4	2	4	5	4	3	3	5	5	3	4	5	4	1	2	5	1	3	1	5
4	1	5	4	4	5	1	5	3	5	5	3	1	5	3	5	2	5	1	3	1	5
4	5	5	2	2	5	1	5	3	5	5	3	2	5	4	1	1	3	2	4	1	2
3	5	1	2	1	2	1	5	2	4	2	3	1	5	3	1	1	4	1	2	1	2
1	2	5	2	4	5	2	3	3	5	3	4	1	5	1	5	1	5	4	3	2	5
1	2	2	3	5	2	2	5	5	2	3	2	3	1	5	3	5	3	3	5	2	1
4	1	1	3	4	5	1	2	3	5	2	3	1	5	4	5	2	3	1	3	1	2
3	2	3	2	1	5	1	3	2	5	2	3	1	2	2	5	3	5	4	3	1	5
5	2	1	3	1	5	1	3	2	5	2	5	1	2	3	5	2	5	1	2	1	3
3	5	1	4	1	5	1	5	2	5	2	3	1	5	2	5	2	5	1	3	1	5
4	3	5	3	4	5	2	3	3	5	5	4	4	5	1	5	1	5	3	4	2	5
1	3	1	3	3	5	4	5	2	5	2	1	1	5	4	5	2	5	5	4	1	5
1	3	1	2	1	2	2	5	2	4	4	2	3	5	1	5	1	4	5	2	2	3
5	1	2	3	3	1	4	2	2	5	2	3	2	5	3	5	2	4	3	1	5	3
1	2	2	5	5	3	1	4	5	3	3	5	3	2	5	4	5	2	3	2	5	3
5	3	5	3	4	2	5	3	4	2	5	3	1	3	4	2	4	3	1	4	1	3
4	1	1	2	4	5	1	2	3	5	2	3	1	5	4	5	2	5	1	2	1	5
4	3	5	3	4	5	3	2	3	5	5	3	4	1	4	5	1	5	3	4	4	5
1	2	1	3	1	5	1	5	2	5	2	5	1	2	3	5	2	5	1	2	1	5
1	5	2	3	1	5	3	5	2	5	1	2	3	5	3	5	1	5	3	4	4	3
5	3	2	3	4	5	1	4	5	1	2	3	5	4	3	4	1	3	1	4	4	3
3	5	4	2	3	5	5	4	3	5	4	3	1	2	4	5	3	5	4	5	3	5
3	5	3	2	1	2	1	5	2	1	1	3	1	5	3	4	1	4	1	3	1	4
1	5	1	3	1	5	1	5	3	5	2	3	1	4	3	5	2	5	1	2	1	5
1	2	2	4	1	5	2	3	2	5	4	1	3	2	1	5	3	5	5	3	2	5
1	2	1	2	1	2	1	5	2	4	2	3	1	2	3	5	2	5	1	2	1	5
1	5	2	5	1	5	2	5	2	5	4	5	1	2	1	5	2	5	1	2	2	5
1	5	1	2	1	5	2	3	2	5	3	5	1	5	3	5	1	5	5	3	2	5
3	5	1	2	1	5	1	5	3	5	2	3	1	5	2	5	2	5	1	3	1	5
2	1	1	4	5	3	1	4	2	4	4	3	3	4	3	4	1	3	5	2	1	2
4	1	5	2	2	4	1	5	3	5	5	1	2	5	3	5	2	5	2	3	3	5
4	1	1	2	1	5	1	2	2	5	1	3	3	4	3	1	1	5	1	2	1	2
4	3	1	2	1	5	1	5	2	5	2	3	1	5	3	5	2	5	1	2	1	5
5	2	1	5	1	5	1	2	2	5	1	3	1	2	3	2	2	5	3	2	1	5
5	1	2	5	1	5	1	5	2	4	2	3	1	2	3	1	2	5	1	2	1	5
4	1	1	3	1	5	1	2	3	5	1	3	1	5	3	5	1	5	1	3	1	4
1	3	1	2	1	5	2	5	2	5	4	1	3	5	3	5	2	5	5	1	2	5
3	5	5	3	1	3	4	5	5	4	4	1	2	5	3	1	1	2	3	4	3	4
4	5	1	2	1	5	4	5	2	5	4	2	1	5	3	5	1	5	5	2	1	5
3	2	4	3	1	2	1	5	2	4	5	4	1	5	1	5	1	2	1	2	1	3
4	5	5	3	4	5	1	3	3	5	2	4	3	4	2	5	2	3	5	2	2	5
5	1	2	5	4	3	3	4	2	3	1	4	4	3	5	4	2	4	3	1	5	3
4	1	1	4	4	2	1	2	3	2	2	3	1	4	2	1	2	5	1	5	1	5
3	4	1	3	4	3	2	3	5	1	3	2	2	1	3	2	2	3	2	4	2	1
3	1	1	4	1	4	1	5	2	4	2	5	1	4	2	5	1	5	1	2	1	5
3	2	1	5	1	2	1	5	2	5	2	5	1	2	2	5	2	5	1	2	1	3
3	5	1	4	1	5	1	4	2	5	4	5	3	4	2	5	2	5	5	2	1	5
4	3	5	3	4	5	4	5	3	5	5	4	4	5	4	5	1	5	1	4	1	5
4	5	4	2	4	3	3	4	3	4	2	4	3	2	4	1	1	2	2	3	1	2
5	1	1	3	1	3	1	4	2	1	2	3	1	2	3	4	2	4	5	3	1	5
2	3	5	3	4	5	1	5	2	5	5	1	3	5	1	5	1	5	1	3	1	5
5	2	1	4	1	3	1	4	4	1	1	5	1	2	1	4	1	3	1	2	1	3
4	2	2	3	5	3	4	2	5	4	4	3	3	2	3	1	2	1	1	4	3	1
4	2	5	3	4	2	5	1	3	4	5	2	3	2	3	2	1	5	1	2	1	3
4	1	5	3	4	5	1	2	3	5	1	3	3	2	3	1	1	3	5	4	1	2
1	5	1	2	4	5	1	5	3	4	1	3	1	5	4	2	2	4	1	4	1	5
2	1	2	1	2	3	1	2	3	2	4	5	1	5	1	3	5	4	1	3	1	2
4	5	1	5	1	5	1	5	2	5	2	3	1	5	1	5	2	4	1	3	1	5
3	5	4	2	2	5	2	4	2	3	5	2	3	4	1	4	3	2	3	4	3	2
4	2	5	2	4	5	1	2	3	5	5	3	1	5	4	5	2	5	5	3	1	5
2	5	1	2	2	5	2	3	2	5	1	4	4	2	5	4	3	5	2	3	2	5
4	1	5	4	4	5	1	2	3	5	5	3	1	5	2	5	2	5	1	5	1	5
5	3	4	3	1	2	2	3	1	5	4	5	4	2	3	2	2	3	5	4	2	3
1	5	4	2	1	5	2	3	2	4	3	2	3	5	1	5	1	3	1	3	2	4
1	4	2	4	1	5	5	4	2	5	2	5	5	4	3	5	4	5	1	4	1	5
1	3	1	2	4	5	1	5	3	5	5	3	1	5	2	5	2	5	1	3	1	5
4	5	1	4	2	5	1	2	2	5	4	3	3	4	2	5	2	4	1	3	3	5
1	4	1	2	1	5	4	5	2	5	3	5	1	5	1	5	2	5	5	2	2	5
1	4	1	5	1	4	2	5	2	5	1	5	1	2	3	5	1	4	1	2	1	5
3	1	1	2	1	3	1	5	2	4	2	3	1	4	2	5	2	4	1	3	1	4
4	5	1	2	1	5	1	5	2	5	2	3	1	5	3	5	2	5	1	3	1	5
4	3	5	3	4	2	3	4	3	1	5	3	1	2	3	4	1	3	1	2	1	3
3	2	1	5	1	2	5	2	5	2	2	5	1	4	3	1	2	5	5	2	1	3
2	5	5	2	1	5	1	2	3	1	5	3	1	5	2	1	1	4	1	3	1	2
2	3	4	2	1	5	2	3	2	3	1	5	4	2	3	1	2	5	5	4	2	5
4	1	1	3	1	5	5	4	3	1	1	4	1	4	1	5	1	5	3	5	1	5
4	3	1	3	2	5	3	2	2	5	2	3	1	4	1	2	2	3	3	5	3	5
2	1	1	4	2	3	3	4	4	5	1	3	3	4	2	4	2	5	1	4	1	5
5	3	1	4	5	3	5	4	2	3	4	5	5	2	3	2	4	3	5	2	1	3
4	1	1	2	1	5	1	2	4	5	2	3	1	5	1	2	1	5	1	2	1	5
4	1	5	2	4	5	1	3	3	5	5	3	2	4	3	4	1	5	1	3	3	5
1	5	1	4	1	5	2	4	2	5	3	2	3	4	1	5	2	5	5	4	2	5
4	5	2	1	2	4	1	5	1	3	3	4	1	3	5	4	4	2	4	1	2	4
2	5	1	2	2	5	1	3	3	5	1	3	1	5	2	5	1	5	1	3	1	5
1	3	1	4	1	3	1	4	2	5	1	3	1	4	3	2	1	5	1	4	1	5
1	4	2	5	1	5	4	5	2	5	2	5	1	2	4	5	2	5	5	2	1	5
3	5	1	2	1	5	1	5	1	5	2	4	1	5	2	5	1	5	1	3	1	5
5	1	1	5	1	5	1	2	4	3	1	5	1	2	2	5	1	5	1	5	1	5
4	3	1	3	4	2	1	2	3	2	1	4	1	3	2	3	2	5	4	5	1	3
4	5	5	3	4	5	1	2	3	5	5	4	1	3	2	5	2	5	1	5	1	5
1	5	1	4	1	4	4	2	5	4	2	3	4	5	5	1	2	4	3	2	1	4
2	5	1	2	2	3	1	5	2	1	2	3	2	5	3	5	2	5	2	3	3	4
2	4	1	5	4	3	1	3	2	3	3	5	4	2	3	2	1	5	1	3	2	3
2	5	1	2	2	5	2	3	2	5	4	3	4	5	3	5	1	5	5	3	3	5
4	5	5	2	4	1	2	1	3	1	5	4	4	1	5	3	3	2	2	1	5	4
3	2	2	5	4	2	1	5	1	5	2	5	1	4	2	4	4	5	3	2	1	5
1	5	2	4	4	3	4	5	4	1	5	2	3	2	2	5	2	5	3	2	1	3
2	3	5	2	4	2	2	3	3	1	5	3	4	3	5	1	3	5	1	4	3	4
2	4	2	5	3	1	5	1	1	3	2	1	2	4	5	1	4	1	5	1	2	1
4	5	1	2	3	2	2	3	3	1	5	3	2	1	3	5	3	5	1	3	1	5
1	3	1	3	1	5	1	4	2	5	1	5	1	2	3	2	1	5	1	4	1	4
1	3	2	1	1	5	2	4	2	5	3	2	3	2	1	5	4	5	5	2	2	5
2	3	1	4	1	5	2	4	2	5	4	5	3	2	3	5	2	5	5	2	1	5
1	2	1	3	3	2	2	5	2	5	3	1	1	2	1	5	2	5	1	2	2	5
1	3	4	2	1	5	1	5	2	1	4	3	1	5	3	5	1	4	1	3	2	5
4	5	5	4	4	5	1	5	3	5	5	1	3	5	3	5	1	5	5	1	1	5
4	1	5	2	4	5	4	5	3	5	5	3	2	5	4	5	1	5	4	3	1	2
1	2	1	3	1	5	1	3	2	5	4	5	3	2	3	5	2	5	5	2	1	5
4	2	5	3	4	5	1	4	3	5	5	3	1	2	3	5	1	5	5	3	1	5
3	5	1	2	1	5	1	3	2	5	1	3	1	4	3	5	2	5	1	3	1	5
4	2	5	2	1	5	5	3	2	5	3	4	3	2	4	5	2	5	3	2	1	4
5	1	1	5	3	5	3	2	2	5	2	3	3	2	3	5	2	5	5	3	1	5
4	3	5	3	4	5	1	2	3	5	5	3	1	5	3	5	1	5	1	2	1	5
2	1	4	2	2	5	5	4	4	5	2	3	3	4	2	5	2	5	5	3	4	5
4	1	5	4	3	1	1	2	5	2	5	3	2	3	3	1	5	3	4	3	3	1
3	5	3	2	1	5	2	1	2	3	5	3	4	3	5	2	5	4	1	3	2	3
4	2	5	4	4	5	1	2	1	5	2	3	1	4	2	5	1	5	4	5	1	2
4	3	2	4	5	2	5	4	2	5	5	3	1	5	3	1	2	1	5	2	1	3
4	5	1	4	1	5	1	4	3	2	5	3	2	3	2	4	2	5	1	5	4	1
4	5	5	2	4	5	1	2	3	4	5	4	2	5	2	1	3	4	4	3	3	5
4	1	4	1	1	5	1	2	3	5	2	3	1	2	2	5	2	5	1	4	1	5
1	5	1	4	1	5	1	5	2	4	2	3	3	5	1	2	3	1	5	4	4	5
4	2	1	3	1	5	1	3	3	1	2	3	1	2	4	5	2	5	1	2	1	5
4	5	1	2	1	3	2	3	2	4	2	3	1	5	2	4	1	4	1	3	1	4
4	1	1	2	5	2	1	4	3	1	1	4	1	4	4	1	1	4	1	3	1	2
4	5	5	4	1	3	4	3	3	4	5	4	1	5	2	4	1	4	1	3	1	4
1	5	2	4	4	2	2	4	2	4	4	1	3	2	1	4	1	4	3	2	2	3
3	5	3	2	1	5	1	5	2	5	4	1	3	5	3	5	2	5	5	3	1	5
1	5	1	2	1	3	1	5	2	4	1	2	1	5	3	5	1	5	1	3	1	5
4	1	5	2	4	5	1	5	3	5	5	3	3	5	4	5	1	5	2	3	3	2
5	2	5	4	4	3	4	1	3	4	5	4	5	1	4	2	5	3	3	1	2	5
4	2	5	2	1	5	1	5	3	5	1	3	1	2	3	5	1	5	1	2	1	3
4	5	1	4	1	5	1	5	3	5	5	4	2	5	4	1	4	5	5	2	4	2
5	3	1	4	1	3	3	4	1	5	2	3	1	2	2	4	2	3	1	3	1	2
4	5	5	2	3	5	1	5	3	5	5	4	3	2	3	5	1	4	1	5	1	4
1	2	1	5	1	2	1	5	2	4	4	5	1	2	2	5	2	5	1	2	1	5
5	4	1	5	1	2	1	5	2	3	4	5	1	2	2	5	2	5	1	2	1	5
1	2	1	5	1	2	1	3	2	3	4	5	1	2	3	5	2	5	1	2	1	5
1	2	2	4	5	2	3	1	4	1	1	3	2	1	3	2	3	4	2	3	1	4
3	2	1	4	1	5	1	3	2	1	1	4	1	4	3	4	1	5	1	5	1	3
4	5	1	2	4	5	1	5	3	4	5	1	1	5	1	5	2	4	5	3	1	4
3	5	3	2	1	5	1	5	2	1	2	4	1	5	2	5	1	4	1	3	1	4
5	2	2	5	4	2	3	5	3	4	1	4	3	5	5	4	2	3	1	2	3	1
4	3	5	1	4	2	1	3	3	1	5	3	3	2	3	2	1	4	5	3	1	4
5	2	1	2	1	2	4	2	2	1	5	3	3	4	4	3	3	4	5	2	3	4
5	2	4	3	1	2	2	5	3	2	1	2	1	3	2	5	1	3	1	3	1	3
5	2	1	4	1	2	5	4	4	5	1	3	5	4	2	5	1	5	1	2	1	5
4	1	5	4	1	5	1	5	3	5	2	3	1	5	2	5	2	5	4	2	1	5
3	2	1	2	1	3	1	3	2	1	2	5	1	4	2	5	2	5	1	3	1	5
5	2	2	3	5	2	3	4	1	5	1	5	4	3	2	4	5	1	5	3	3	4
3	2	1	4	1	3	1	5	2	4	2	3	1	2	3	4	2	4	5	2	1	2
4	5	1	2	1	5	1	3	3	5	2	3	1	4	3	5	2	5	1	2	1	5
4	1	3	2	4	3	1	3	3	2	5	3	2	5	2	1	3	4	2	5	3	2
3	5	1	4	1	3	1	5	2	4	2	3	1	5	2	5	3	5	4	3	1	5
3	2	1	4	1	5	1	4	2	5	1	3	1	4	2	5	2	5	1	5	1	5
3	5	1	2	1	5	1	5	3	4	2	3	1	5	2	5	2	4	1	3	1	5
3	1	5	2	2	5	5	1	2	1	4	2	2	5	4	3	4	5	3	1	4	3
1	5	1	2	1	5	1	5	1	5	2	5	1	5	3	5	2	5	1	2	1	5
1	3	1	3	1	2	1	5	2	5	2	5	1	2	1	2	2	5	1	4	1	3
4	3	1	3	1	5	1	5	2	5	2	3	1	5	3	5	1	5	1	3	1	5
2	5	1	5	1	4	3	4	4	3	4	3	2	1	3	5	5	3	5	3	3	2
4	1	1	4	2	5	3	4	2	5	2	3	3	5	2	5	4	5	5	4	1	5
1	5	2	4	1	3	3	4	2	5	2	5	1	4	2	4	2	5	1	2	4	5
1	5	1	2	1	5	1	5	3	5	1	4	1	5	1	5	1	5	1	3	2	5
1	2	1	4	1	5	1	4	2	5	2	5	1	2	3	5	2	5	4	3	1	5
1	5	1	2	1	5	1	5	2	5	2	5	1	5	1	5	2	5	1	2	1	5
1	5	1	5	1	5	2	4	2	5	4	5	3	4	3	5	1	5	5	3	2	5
4	1	1	3	1	2	2	4	1	2	1	2	1	5	3	5	1	2	1	3	1	5
1	5	2	3	1	5	1	4	2	5	4	3	3	2	3	5	1	5	5	2	2	3
1	5	1	2	1	3	2	4	2	5	3	4	1	4	1	4	2	4	1	3	2	5
4	1	1	5	1	5	1	2	2	5	4	3	1	5	2	5	1	5	1	2	1	5
2	1	4	3	1	2	3	2	3	5	3	5	1	2	4	3	5	1	4	2	3	2
1	4	1	5	1	5	2	4	2	4	2	5	1	2	1	5	1	5	5	2	2	5
2	3	2	3	2	5	1	4	2	5	4	5	3	4	3	5	1	5	1	4	1	5
2	3	4	3	2	1	4	2	3	1	5	1	4	5	2	1	4	1	3	5	1	5
4	3	1	3	4	2	4	1	3	4	5	3	2	4	5	1	4	5	5	4	2	4
1	2	2	3	1	2	3	4	2	5	1	4	1	2	3	2	1	3	1	2	1	3
1	2	1	2	1	2	2	3	2	1	2	5	1	2	1	5	1	5	1	3	2	3
4	1	5	2	4	5	4	2	3	1	5	4	1	3	2	3	2	5	1	5	1	5
1	2	4	3	3	5	5	1	1	5	5	1	1	2	3	4	3	5	2	4	2	1
4	3	1	3	1	2	1	3	2	1	1	3	1	5	3	1	1	5	1	3	1	4
4	1	5	2	4	5	1	3	3	1	5	3	1	5	3	1	1	5	1	3	1	4
4	3	1	3	5	3	5	4	2	1	2	3	1	5	5	1	2	4	1	4	1	2
4	1	5	3	4	1	1	2	3	5	5	3	3	1	3	5	1	3	1	5	1	2
4	2	5	2	4	2	1	3	3	4	5	3	1	2	4	5	1	4	1	2	1	3
1	2	4	5	3	5	2	3	2	1	4	5	3	2	1	5	2	5	4	3	3	2
4	2	1	4	1	3	2	3	2	5	1	4	1	5	3	4	2	5	1	5	1	4
4	5	5	4	1	3	2	4	1	5	4	3	1	2	2	5	1	5	1	2	2	5
1	2	1	2	1	5	2	5	2	1	2	1	1	5	1	4	2	5	1	2	1	4
1	5	1	4	1	5	2	5	2	5	4	5	3	5	3	5	1	5	5	2	2	5
3	2	1	2	1	5	1	3	3	5	2	4	1	5	2	5	2	5	4	5	1	5
4	3	5	1	1	5	3	1	2	5	3	2	4	1	1	3	5	1	2	4	3	4
3	5	1	4	1	5	1	3	2	4	1	3	1	4	4	1	3	5	4	2	1	2
3	1	1	4	1	5	1	2	2	4	1	3	1	4	2	1	1	5	1	5	1	2
5	3	1	4	1	5	1	4	2	5	1	5	3	4	3	5	1	5	5	4	1	5
1	3	2	3	1	5	2	5	3	5	2	3	4	5	3	5	1	5	5	4	4	5
3	1	4	3	3	5	1	2	2	5	2	3	1	5	4	1	2	5	2	4	3	5
4	2	5	3	4	2	4	3	3	5	5	3	4	2	3	5	1	5	5	2	1	5
4	5	1	2	1	5	1	3	3	5	1	4	1	5	2	5	2	5	1	3	1	5
1	5	1	2	1	5	1	3	2	1	2	3	1	5	2	5	1	5	1	3	1	5
3	4	4	5	1	5	1	3	4	5	1	3	4	5	4	5	2	5	1	3	4	5
3	1	1	2	1	2	1	3	2	5	1	3	3	4	3	5	1	5	1	3	1	5
4	3	1	2	4	5	1	3	2	5	1	3	1	5	3	5	2	5	5	4	1	5
4	2	5	3	4	5	4	5	3	5	5	4	4	5	4	5	1	4	1	4	4	5
1	2	4	5	1	5	4	2	2	5	4	5	4	2	4	5	2	5	5	2	1	3
1	5	1	2	1	3	1	3	2	1	2	5	1	4	1	4	2	5	1	3	1	4
3	1	3	4	1	5	1	2	2	5	1	3	1	5	3	5	2	5	5	3	1	5
5	3	2	4	1	2	3	4	1	2	2	4	5	4	1	2	1	3	3	5	4	5
5	3	1	3	1	5	5	2	1	5	2	3	1	2	3	5	1	5	1	2	4	5
5	3	1	3	1	2	1	4	2	5	1	3	1	2	3	5	2	5	1	2	1	5
1	2	4	3	1	5	2	3	2	5	4	3	3	5	3	5	1	5	1	2	1	5
1	3	1	2	1	3	2	5	2	5	2	5	1	4	1	5	2	5	1	3	1	5
4	3	1	3	1	3	1	3	1	4	2	3	5	1	5	4	1	4	1	5	2	5
1	3	5	4	1	5	1	5	3	5	5	4	1	5	2	5	2	5	1	2	1	5
5	1	4	2	3	5	4	3	2	5	1	4	4	5	4	5	1	5	1	3	1	5
5	3	4	3	1	5	1	2	2	5	1	3	3	5	3	1	1	3	1	4	3	2
4	5	5	1	4	5	1	3	3	1	5	3	1	5	3	5	1	5	1	3	1	5
3	5	1	4	1	5	1	5	2	4	3	4	1	5	3	5	1	4	1	3	1	4
1	2	4	2	3	5	1	3	2	1	3	2	2	3	1	5	2	5	1	4	2	5
1	2	1	3	1	2	1	5	2	4	2	5	1	5	3	5	1	4	1	2	1	3
3	2	1	3	1	5	1	2	2	5	2	3	1	2	3	5	1	5	4	2	4	3
4	5	4	3	1	5	1	2	3	5	4	3	4	2	4	5	1	5	1	2	4	5
1	5	2	1	1	2	2	5	3	2	4	3	1	5	4	1	5	3	1	3	3	2
5	2	1	2	1	2	1	4	4	5	2	3	1	2	1	5	1	5	1	2	1	5
3	1	1	2	1	5	1	2	2	4	2	3	1	5	3	1	2	5	1	3	1	2
4	5	5	2	4	5	1	3	3	1	2	3	1	2	2	5	2	5	1	3	1	4
3	1	2	3	1	5	1	2	3	5	5	3	5	4	2	1	4	3	1	4	1	5
2	1	2	5	2	5	4	1	4	1	4	2	1	4	4	5	5	3	5	1	2	4
4	3	1	3	1	5	2	5	2	5	2	4	1	4	4	2	5	1	2	4	1	4
3	1	1	2	1	5	1	2	2	5	2	3	1	5	3	5	1	5	1	3	1	5
4	5	1	2	3	5	2	5	3	5	5	2	3	4	4	5	2	5	4	3	2	5
3	5	3	4	1	4	1	3	5	4	2	3	2	3	2	1	3	4	1	2	1	3
1	3	2	4	1	3	2	5	2	4	4	5	1	4	3	4	2	5	3	1	1	5
3	2	2	5	5	2	5	3	1	2	2	4	5	1	3	2	4	5	1	3	1	2
4	1	1	2	1	2	5	2	4	5	5	3	3	2	4	1	1	4	1	2	1	2
4	3	2	3	1	2	2	5	4	5	2	1	2	4	1	4	2	5	1	2	1	5
3	1	1	4	1	5	1	2	2	5	2	3	1	4	2	1	1	5	1	5	1	2
4	5	5	4	1	5	1	3	3	5	5	3	1	5	2	5	1	5	1	3	1	5
5	3	1	3	1	2	1	2	2	5	1	3	5	2	3	1	1	5	1	4	4	2
4	3	1	4	4	5	1	5	3	5	5	4	1	5	2	5	1	4	3	2	4	5
3	2	1	5	1	5	3	5	2	5	2	5	1	5	4	5	2	4	1	3	1	4
4	1	5	3	4	2	4	2	3	2	5	4	1	2	5	3	1	3	1	5	1	5
3	2	1	5	1	5	1	5	2	5	3	5	1	3	2	5	3	5	1	5	1	5
3	4	4	2	1	2	2	5	3	5	2	3	4	3	4	3	1	3	4	2	1	5
2	1	5	2	5	3	5	2	2	1	5	3	1	2	5	2	2	3	1	3	1	2
1	3	2	4	5	3	2	4	2	4	3	1	3	4	3	4	5	1	5	4	2	4
4	2	5	2	4	2	1	4	3	1	2	3	1	2	3	4	1	4	5	2	1	3
4	3	1	3	1	5	2	5	2	5	3	1	1	5	2	5	3	5	2	3	4	5
4	3	5	3	4	2	5	3	3	5	5	3	5	2	3	5	1	5	1	4	1	5
5	2	3	1	4	1	1	2	1	4	2	4	2	4	1	2	2	3	1	3	3	4
3	5	1	2	1	3	1	5	2	5	1	3	1	4	2	1	3	4	1	3	1	2
2	5	5	1	4	2	3	2	3	4	5	3	1	2	2	1	1	5	3	1	1	4
5	3	1	3	4	2	2	3	1	4	3	1	2	1	3	2	1	2	3	5	2	1
1	3	1	3	3	5	1	3	3	5	4	3	1	5	4	2	2	5	5	4	1	5
5	2	1	3	2	5	1	4	2	5	1	4	2	4	3	5	2	5	1	2	1	5
3	5	4	2	4	5	1	3	5	4	5	3	2	5	4	5	1	5	2	3	1	5
4	1	2	4	1	5	1	5	2	5	4	3	2	4	4	1	1	3	5	2	4	2
1	2	1	4	5	2	2	4	2	1	3	2	1	2	2	5	1	4	4	2	1	3
4	5	5	4	4	5	2	3	3	5	5	4	2	4	3	5	4	5	2	4	3	5
1	2	2	5	5	2	3	4	2	3	4	5	3	2	3	4	3	4	5	2	4	3
4	5	5	2	4	5	1	5	3	5	5	4	1	3	2	3	2	4	1	3	1	4
1	4	4	5	1	5	1	2	3	5	1	3	1	3	2	5	1	5	1	5	1	2
4	3	1	4	4	5	3	5	2	5	1	2	1	2	3	5	2	5	3	2	1	5
5	1	1	4	1	2	5	4	3	5	1	3	1	5	2	1	2	4	1	3	3	5
4	3	1	3	1	3	4	3	5	2	2	3	4	3	4	1	5	4	1	3	5	3
4	5	5	2	5	3	2	5	3	1	5	4	1	3	1	2	2	3	1	3	2	4
4	5	5	2	1	5	1	3	2	5	2	3	1	5	3	1	1	5	5	3	3	5
4	1	5	2	1	5	1	3	2	5	5	3	1	5	2	5	1	5	1	3	1	5
4	1	5	3	4	3	1	2	3	1	5	3	3	2	3	1	1	3	5	4	1	2
4	1	1	2	4	5	1	5	3	5	2	3	1	5	3	5	2	5	1	3	1	5
1	2	1	5	1	2	5	4	2	5	2	5	3	2	1	3	3	5	3	2	1	3
5	3	4	3	5	2	2	5	2	5	4	2	3	2	3	5	1	5	1	2	1	5
4	3	1	2	4	5	2	3	3	5	5	3	2	5	3	5	2	5	2	3	1	5
2	5	1	4	1	5	1	4	4	5	2	4	1	3	4	5	2	5	1	5	1	5
1	5	4	2	3	5	1	3	3	5	3	4	1	2	1	5	2	4	1	3	2	5
4	5	5	4	4	5	1	4	3	2	5	4	2	5	2	5	1	5	1	5	3	5
5	1	1	5	2	1	5	2	1	5	5	1	3	4	5	2	2	1	2	1	4	1
2	5	1	2	5	4	5	4	5	1	1	3	1	4	2	1	4	5	5	2	1	4
2	3	5	1	2	5	5	2	5	1	3	5	3	2	3	2	1	5	3	1	2	4
1	4	1	2	1	4	2	3	5	4	3	5	1	2	1	3	2	1	4	3	2	3
4	3	5	3	3	2	4	5	3	4	1	4	4	2	4	5	1	4	5	1	2	3
2	5	5	2	1	2	1	5	3	5	5	3	2	5	3	5	1	5	2	3	3	5
3	4	1	4	5	2	3	1	5	3	1	2	2	5	3	5	1	4	2	4	3	5
4	5	1	2	1	3	1	3	2	5	2	3	1	5	3	5	1	5	5	3	1	5
4	2	5	2	1	2	4	2	2	1	2	3	3	2	3	1	1	5	5	2	1	5
1	2	1	4	1	2	2	5	2	5	1	4	1	2	1	5	1	5	1	2	1	5
1	4	1	5	1	4	2	3	2	3	1	5	1	4	1	5	1	5	1	3	1	5
4	3	1	2	4	3	4	5	3	2	2	1	1	3	3	5	2	5	3	4	2	3
4	3	5	2	4	3	2	4	3	1	5	4	1	4	2	4	1	4	2	3	1	4
1	2	4	2	3	5	2	3	2	5	3	1	3	2	3	5	3	5	5	2	2	3
3	4	3	4	2	5	1	5	2	5	2	3	3	4	1	5	1	5	4	2	1	2
4	5	5	3	4	5	1	2	3	4	5	3	3	5	4	1	2	4	5	3	3	5
4	3	2	3	4	1	1	2	2	5	2	3	1	2	3	1	1	3	1	2	1	2
4	1	5	1	4	1	3	2	3	2	5	4	2	3	4	3	4	1	2	1	4	2
2	5	1	2	1	3	1	5	3	2	1	3	1	5	2	1	1	4	1	3	1	4
4	1	1	2	1	2	1	5	2	1	2	3	1	5	3	2	2	4	1	3	1	4
4	3	5	3	4	2	1	5	3	4	5	4	5	3	1	5	1	3	1	5	3	2
2	5	3	1	1	5	1	3	4	5	2	1	4	5	3	5	1	5	2	3	1	5
4	3	5	3	4	5	1	3	3	5	5	3	1	2	3	5	1	5	1	2	1	5
1	2	1	3	1	2	1	5	2	5	4	5	3	2	3	5	2	5	5	2	1	5
4	2	1	4	4	5	1	5	3	5	1	3	2	5	3	5	3	5	5	2	3	5
5	1	2	4	3	2	5	2	1	5	2	5	4	2	4	5	2	5	1	4	2	5
5	1	2	1	1	5	5	2	2	5	2	3	5	2	2	5	4	5	3	2	4	5
4	3	1	3	4	5	4	2	3	5	5	3	1	5	4	5	2	3	3	4	4	5
4	2	5	3	4	2	2	4	3	5	5	4	1	2	1	2	1	3	1	2	1	3
4	5	5	3	4	5	1	5	3	5	5	3	2	5	2	1	1	5	1	3	1	2
4	3	1	4	1	5	1	2	2	5	2	4	2	4	2	5	2	5	1	2	1	5
1	2	5	3	4	5	5	3	2	5	3	2	1	5	1	5	2	5	5	4	2	5
4	5	1	5	1	5	4	2	3	4	5	3	4	2	1	5	4	5	5	3	1	2
4	3	5	3	4	5	2	5	3	5	5	4	1	2	3	5	1	5	4	1	1	5
5	2	1	3	1	5	1	3	2	5	2	3	1	2	3	5	2	5	1	4	1	5
4	1	5	3	1	5	1	2	3	5	1	5	3	5	4	1	2	5	3	2	4	5
4	3	5	4	4	5	1	4	3	5	5	3	3	4	2	4	3	4	5	3	3	5
1	4	1	4	1	5	1	5	4	5	4	2	1	2	3	5	2	5	5	2	4	5
2	3	2	4	5	1	2	5	5	1	1	2	1	2	5	1	5	4	3	4	5	3
4	2	1	4	1	5	5	2	4	5	2	4	1	4	1	4	2	5	1	3	1	5
4	3	5	3	4	5	1	5	3	5	5	3	1	2	3	1	2	5	5	4	1	2
3	1	1	2	1	5	1	3	2	5	1	3	1	2	3	5	1	5	1	3	1	3
4	2	5	2	1	5	1	3	3	5	5	4	1	2	4	5	1	5	1	3	1	5
2	5	1	2	1	5	2	5	2	5	4	2	3	5	3	5	1	5	1	3	2	5
4	2	1	3	1	2	1	3	2	5	2	3	1	2	3	5	2	5	1	2	1	5
4	5	5	2	4	5	4	1	3	5	5	1	4	3	4	5	2	5	5	3	1	5
5	3	1	3	1	5	1	3	2	4	2	4	1	4	3	2	2	3	1	3	1	5
4	3	2	3	1	2	5	4	1	2	5	4	4	2	1	2	4	3	5	2	2	4
5	1	1	4	2	5	3	2	1	5	4	3	5	1	1	5	3	5	5	4	1	3
4	2	3	5	1	4	1	4	3	5	5	3	4	1	3	5	1	5	1	3	1	5
4	3	5	4	1	5	1	5	2	5	4	3	1	4	3	1	1	5	1	3	1	5
4	3	3	1	1	5	2	5	2	5	2	4	1	3	2	5	1	5	2	1	4	5
4	5	5	2	4	5	4	5	3	4	5	3	3	5	3	5	1	3	5	2	1	5
4	2	3	4	4	2	1	2	2	5	5	3	5	4	2	5	1	5	1	2	1	5
4	5	1	2	1	5	1	5	3	2	1	3	1	5	2	5	1	5	1	3	1	5
1	5	2	4	1	4	3	4	1	4	3	5	3	4	1	5	1	5	3	4	2	5
4	5	5	3	4	5	1	5	3	5	5	3	1	5	4	5	1	5	1	4	1	5
4	5	4	3	1	5	4	5	2	5	1	3	3	2	3	5	2	4	1	2	4	5
4	3	5	3	5	2	1	4	5	4	5	4	1	3	3	4	4	5	3	5	4	5
3	1	5	3	1	5	2	4	3	5	3	1	3	4	4	5	2	5	3	4	2	5
4	2	4	3	3	2	2	5	3	5	2	4	4	3	4	5	2	5	3	2	1	5
5	3	5	2	1	5	4	2	2	5	5	3	1	5	3	1	3	5	3	2	4	2
5	1	1	2	1	5	1	3	3	5	1	3	1	5	3	5	2	5	1	3	1	5
4	5	5	4	4	5	1	5	3	5	5	3	3	5	3	5	2	5	1	3	1	5
4	3	5	3	4	3	2	4	3	4	5	1	1	4	1	2	1	3	2	4	2	4
4	2	5	3	3	1	5	2	2	1	3	2	5	1	3	1	5	3	5	2	1	3
4	3	1	3	1	5	1	3	4	5	2	4	1	3	2	3	2	3	4	5	1	5
1	5	1	3	1	2	1	5	3	5	3	2	2	1	3	1	2	3	1	3	3	4
1	2	1	3	1	5	4	5	3	5	3	2	1	2	5	2	4	2	1	2	5	2
3	2	2	5	3	5	5	3	2	3	2	1	2	4	2	3	1	3	1	5	1	5
2	1	1	2	2	1	5	3	3	5	2	1	3	1	2	3	5	2	3	5	2	3
4	5	5	2	4	5	1	3	3	1	5	3	4	1	3	5	4	5	1	3	4	5
5	4	3	1	5	3	3	2	4	5	1	3	3	1	3	5	3	4	3	1	1	4
5	2	5	2	1	5	1	2	3	1	4	3	4	2	1	4	1	5	2	5	3	2
4	3	5	3	4	3	1	4	3	5	5	4	5	3	5	4	1	3	1	4	4	3
4	3	5	3	1	5	4	5	3	4	5	4	1	2	3	5	2	5	5	4	1	5
4	2	5	1	4	2	1	2	3	2	5	3	5	2	5	1	3	2	5	2	4	3
4	2	1	4	4	2	1	4	3	2	5	3	1	3	2	1	1	3	3	4	1	3
5	2	2	3	3	2	3	2	1	5	2	3	3	2	4	5	4	5	3	2	4	2
1	5	5	2	5	4	2	3	2	5	2	5	1	5	2	4	3	5	3	4	5	2
4	3	2	4	4	5	1	4	3	5	4	3	3	2	1	5	4	5	3	2	2	5
4	3	1	3	4	5	1	2	3	5	5	3	1	5	3	5	1	5	1	4	1	5
4	1	5	2	2	5	1	2	3	5	4	3	2	5	3	5	1	5	1	3	1	5
5	3	2	4	1	5	1	2	3	5	1	3	1	2	3	5	1	5	3	2	4	5
4	3	1	3	5	2	1	4	5	3	2	3	5	2	4	2	5	3	5	1	4	5
4	5	1	4	4	5	1	5	3	5	1	3	1	5	2	5	2	5	1	5	4	2
1	5	5	3	2	5	1	3	2	1	1	3	1	5	4	5	1	5	1	4	4	5
3	4	2	3	2	5	3	4	5	4	2	1	3	1	4	2	3	2	3	4	3	5
4	2	5	3	1	2	1	5	2	4	5	2	3	5	3	2	5	3	5	2	1	4
4	3	5	1	4	1	2	5	3	2	5	4	4	3	1	5	4	3	1	3	1	5
5	2	2	3	1	5	5	2	4	5	1	4	5	2	2	5	1	5	1	4	4	5
4	3	5	1	4	1	4	2	5	1	3	1	2	1	4	5	3	2	5	2	2	4
4	3	5	3	1	5	1	3	3	5	1	4	1	2	4	2	3	5	4	2	4	2
1	5	1	3	1	2	2	1	4	5	1	5	2	3	1	5	3	4	1	2	2	5
3	5	1	2	4	5	1	5	3	5	4	3	1	5	3	5	1	5	5	2	1	5
1	3	1	3	1	3	2	4	1	5	3	4	1	5	4	3	2	5	3	2	1	5
5	2	2	3	4	2	5	2	2	5	4	2	5	2	3	5	4	5	5	4	4	5
1	5	1	3	5	2	1	5	4	2	2	4	1	5	4	2	1	3	1	4	1	3
4	3	5	1	4	3	3	2	3	5	5	2	5	1	4	5	4	5	3	4	4	5
2	5	1	4	4	5	1	4	3	5	1	3	1	5	3	5	1	4	1	3	1	5
5	2	5	4	4	5	5	3	2	5	1	3	5	1	3	5	2	5	5	3	3	5
3	2	5	3	1	4	1	5	3	4	5	1	4	1	4	3	4	3	5	3	1	2
4	3	2	1	3	2	5	4	2	1	1	4	5	2	1	2	5	4	1	5	2	1
4	1	5	1	4	5	3	2	3	5	5	3	3	2	3	5	4	5	5	3	4	5
4	1	5	3	4	2	5	2	3	2	5	3	5	3	5	2	4	3	3	5	4	2
1	3	2	3	1	5	2	3	2	5	3	2	4	2	1	2	1	4	1	2	2	4
2	1	3	2	4	2	1	3	3	4	3	4	5	2	1	4	1	3	1	5	1	2
2	1	5	3	4	5	4	2	3	2	5	2	4	2	4	2	3	5	1	2	2	3
1	5	1	2	4	5	1	3	2	5	1	3	1	4	3	1	1	5	1	3	1	5
4	1	5	3	4	1	1	4	3	1	5	1	1	2	5	3	5	4	5	4	5	2
4	1	5	2	4	5	4	3	3	4	5	3	2	3	4	5	1	5	2	3	1	5
3	1	1	4	2	5	5	4	4	5	2	5	3	2	3	4	1	3	4	3	1	5
4	2	1	2	1	5	1	2	1	5	2	4	1	3	2	5	4	5	4	5	1	5
1	5	4	2	1	5	2	5	3	5	3	4	4	5	1	5	1	4	1	4	2	4
4	1	5	2	4	5	1	3	3	5	5	3	2	5	3	5	2	5	1	3	1	5
4	1	2	3	4	5	1	2	4	5	2	3	5	4	4	5	1	5	1	4	1	5
2	3	5	4	4	5	2	5	2	5	1	3	2	3	1	5	4	5	2	3	3	5
5	2	5	2	3	5	5	3	2	5	4	3	3	5	4	5	1	4	1	3	5	4
1	2	4	3	5	2	2	3	5	1	1	2	5	2	5	2	5	3	1	4	5	3
2	5	5	2	1	5	2	5	3	4	5	2	2	5	2	4	2	4	5	1	4	5
4	5	1	2	4	3	1	2	3	1	5	3	1	2	3	2	1	4	5	4	3	5
3	2	1	2	1	5	1	3	2	5	2	3	3	2	2	5	1	5	1	3	1	5
4	3	2	5	1	5	1	5	2	5	1	4	3	2	4	2	1	5	1	4	5	2
4	5	5	2	4	5	3	5	3	5	5	3	1	2	4	5	2	5	3	2	1	5
1	5	1	2	1	5	2	3	2	5	2	3	1	2	3	5	2	5	1	3	1	5
1	3	1	4	1	5	2	5	2	5	2	5	1	5	1	5	2	5	1	4	1	5
1	2	1	2	1	2	1	3	2	5	2	3	1	5	4	5	2	5	5	2	1	5
1	5	5	4	1	5	2	5	2	5	3	5	3	5	1	2	1	4	5	2	2	5
3	2	2	4	1	3	1	4	4	1	2	4	5	3	2	3	3	5	4	5	4	5
4	1	4	3	3	5	4	2	1	5	1	3	4	2	4	1	1	5	3	1	4	2
5	2	4	3	1	5	1	3	4	5	1	4	5	2	4	5	1	5	1	4	1	5
2	5	4	3	3	5	3	5	2	1	4	3	4	2	1	2	1	4	1	2	1	5
4	5	3	4	1	5	1	5	2	4	1	3	3	5	4	5	1	5	1	3	2	5
3	1	5	1	2	5	1	4	3	2	5	3	2	5	2	5	3	5	4	3	3	5
5	4	3	4	1	3	5	4	4	5	2	3	5	4	2	5	3	5	4	2	1	5
4	2	5	2	4	2	1	3	3	5	5	1	1	4	2	4	2	5	1	2	1	5
2	5	5	2	4	5	1	5	3	5	5	3	1	5	2	5	1	5	1	3	1	5
4	5	5	2	4	1	1	3	3	4	5	3	3	5	3	1	2	4	5	3	1	4
1	2	4	3	1	5	1	3	1	5	1	3	4	2	3	5	1	5	1	2	2	5
2	5	4	3	1	2	1	2	3	5	2	3	1	2	3	2	1	5	1	2	1	5
4	1	2	3	1	5	1	5	3	5	1	3	4	5	4	5	1	5	1	4	4	5
2	1	1	5	5	2	1	4	5	3	2	4	1	3	4	2	3	2	3	1	1	2
4	5	5	3	4	5	1	5	3	5	5	3	3	5	3	5	1	5	5	3	3	5
4	1	2	5	4	5	3	4	3	5	5	2	1	2	2	5	4	5	3	2	4	5
1	3	1	3	1	5	1	5	2	5	2	3	1	5	3	5	2	4	1	3	1	5
4	3	5	3	5	2	2	5	3	4	5	1	4	5	5	2	5	3	3	4	5	3
4	1	5	3	4	2	4	2	3	5	5	3	4	5	4	5	1	5	1	2	1	5
5	3	2	3	1	2	5	2	4	2	2	3	1	2	3	1	1	5	1	2	1	2
3	4	1	5	1	4	1	3	4	3	2	5	3	4	3	4	2	3	5	2	1	3
2	5	4	2	1	5	1	3	3	5	1	4	4	5	4	5	1	5	1	5	1	5
4	1	1	2	4	2	1	3	3	1	2	3	1	2	2	1	2	5	1	2	1	3
5	1	4	3	3	5	4	2	2	5	4	3	3	1	4	1	3	2	5	1	1	5
4	3	4	3	3	5	4	5	2	5	3	4	2	1	1	5	3	4	2	4	3	2
4	5	5	3	4	5	1	5	3	5	5	3	1	5	3	5	2	5	5	2	1	5
4	5	1	3	4	3	1	4	3	5	5	1	3	5	1	5	2	5	5	1	2	5
3	1	1	3	1	5	3	2	3	5	2	3	1	5	2	5	1	4	1	2	1	2
2	1	5	3	4	5	1	2	3	5	5	3	1	4	3	5	2	5	1	3	1	2
